# Supplementary material for: 4-Allyl-6-bromo-2-phenyl-4H-imidazo[4,5-b]pyridine monohydrate
Source: Acta Crystallogr Sect E Struct Rep Online. 2010 Jul 3;66(Pt 8):o1903. doi: 10.1107/S1600536810025122 (PMC3007243; doi:10.1107/S1600536810025122)
Supplement: Supplementary file 1 [file e-66-o1903-sup1.cif]

##############################################################################
###                                                                        ###
###        Electronic paper (Acta Crystallographica Section E)             ###
###                                                                        ###
##############################################################################
#                                                                            #
# This CIF contains the data in a paper accepted for publication in Acta     #
# Crystallographica Section E. It conforms to the requirements of Notes      #
# for Authors for Section E, and has been peer reviewed under the auspices   #
# of the IUCr Commission on Journals.                                        #
#                                                                            #
# Full details of the Crystallographic Information File format               #
# are given in the paper "The Crystallographic Information File (CIF):       #
# a New Standard Archive File for Crystallography" by S. R. Hall, F. H.      #
# Allen and I. D. Brown [Acta Cryst. (1991), A47, 655-685].                  #
#                                                                            #
# The current version of the core CIF dictionary is obtainable from          #
# ftp://ftp.iucr.org/pub/cif_core.dic. The current version number is 2.4.    #
#                                                                            #
# Software is freely available for graphical display of the structure(s) in  #
# this CIF.  For information consult the CIF home page http://www.iucr.org/  #
# cif/home.html                                                              #
#                                                                            #
# This file may be used for bona fide research purposes within the           #
# scientific community so long as proper attribution is given to the journal # 
# article from which it was obtained.                                        #
#                                                                            #
##############################################################################
                                             
data_global
_audit_creation_method     SHELXL-97
_journal_date_recd_electronic     2010-06-23
_journal_date_accepted     2010-06-26
_journal_name_full     'Acta Crystallographica, Section E'
_journal_year     2010
_journal_volume     66
_journal_issue      8
_journal_page_first     o1903
_journal_page_last     o1903
_journal_paper_category     QO
_journal_coeditor_code     CI5117
_publ_contact_author
;
     Dr. Seik Weng Ng
     Department of Chemistry
     University of Malaya
     50603 Kuala Lumpur
     Malaysia
;
_publ_contact_author_email     seikweng@um.edu.my
_publ_contact_author_fax     '03 7967 4193'
_publ_contact_author_phone     '03 7967 6778'
_publ_section_title
;
4-Allyl-6-bromo-2-phenyl-4<i>H</i>-imidazo[4,5-<i>b</i>]pyridine monohydrate
;
loop_
    _publ_author_name
    _publ_author_address
    'Ouzidan, Youn\`es'
;
Laboratoire de Chimie Organique Appliqu\'ee
Facult\'e des Sciences et Techniques
Universit\'e Sidi Mohamed Ben Abdallah
F\`es
Morocco
;
    'Rodi, Youssef Kandri'
;
Laboratoire de Chimie Organique Appliqu\'ee
Facult\'e des Sciences et Techniques
Universit\'e Sidi Mohamed Ben Abdallah
F\`es
Morocco
;
    'Zouihri, Hafid'
;
CNRST Division UATRS
Angle Allal Fassi/FAR
BP 8027 Hay Riad
Rabat
Morocco
;
    'Essassi, El Mokhtar'
;
Laboratoire de Chimie Organique H\'et\'erocyclique
P\^ole de Comp\'etences Pharmacochimie
Universit\'e Mohammed V-Agdal
BP 1014 Avenue Ibn Batout
Rabat
Morocco
;
    'Ng, Seik Weng'
;
Department of Chemistry
University of Malaya
50603 Kuala Lumpur
Malaysia
;
data_I
_audit_creation_method     SHELXL-97
_chemical_name_systematic
;
4-Allyl-6-bromo-2-phenyl-4<i>H</i>-imidazo[4,5-<i>b</i>]pyridine monohydrate
;
_chemical_name_common     ?
_chemical_formula_moiety     'C15 H12 Br N3, H2 O'
_chemical_formula_sum     'C15 H14 Br N3 O'
_chemical_formula_iupac     'C15 H12 Br N3, H2 O'
_chemical_formula_weight     332.20
_chemical_melting_point     ?
_symmetry_cell_setting     triclinic
_symmetry_space_group_name_H-M     'P -1'
_symmetry_space_group_name_Hall     '-P 1'
loop_
    _symmetry_equiv_pos_as_xyz
    'x, y, z'
    '-x, -y, -z'
_cell_length_a     7.43630(10)
_cell_length_b     9.42380(10)
_cell_length_c     11.0829(2)
_cell_angle_alpha     68.0760(10)
_cell_angle_beta     74.6370(10)
_cell_angle_gamma     79.7360(10)
_cell_volume     692.022(18)
_cell_formula_units_Z     2
_cell_measurement_reflns_used     7204
_cell_measurement_theta_min     2.3
_cell_measurement_theta_max     27.2
_cell_measurement_temperature     293(2)
_exptl_crystal_description     Prism
_exptl_crystal_colour     Yellow
_exptl_crystal_size_max     0.20
_exptl_crystal_size_mid     0.20
_exptl_crystal_size_min     0.15
_exptl_crystal_density_diffrn     1.594
_exptl_crystal_density_meas     ?
_exptl_crystal_density_method     'not measured'
_exptl_crystal_F_000     336
_exptl_absorpt_coefficient_mu     2.969
_exptl_absorpt_correction_type     multi-scan
_exptl_absorpt_process_details     '(SADABS; Sheldrick, 1996)'
_exptl_absorpt_correction_T_min     0.5882
_exptl_absorpt_correction_T_max     0.6644
_diffrn_ambient_temperature     293(2)
_diffrn_radiation_type     MoK\a
_diffrn_radiation_wavelength     0.71073
_diffrn_radiation_source     'fine-focus sealed tube'
_diffrn_radiation_monochromator     graphite
_diffrn_measurement_device_type     'Bruker X8 APEXII area-detector'
_diffrn_measurement_method     '\f and \w scans'
_diffrn_detector_area_resol_mean     ?
_diffrn_reflns_number     14314
_diffrn_reflns_av_R_equivalents     0.0291
_diffrn_reflns_av_sigmaI/netI     0.0226
_diffrn_reflns_theta_min     2.52
_diffrn_reflns_theta_max     27.49
_diffrn_reflns_theta_full     27.49
_diffrn_measured_fraction_theta_max     0.993
_diffrn_measured_fraction_theta_full     0.993
_diffrn_reflns_limit_h_min     -9
_diffrn_reflns_limit_h_max     9
_diffrn_reflns_limit_k_min     -12
_diffrn_reflns_limit_k_max     12
_diffrn_reflns_limit_l_min     -13
_diffrn_reflns_limit_l_max     14
_diffrn_standards_number     0
_diffrn_standards_interval_count     .
_diffrn_standards_interval_time     .
_diffrn_standards_decay_%     ?
_reflns_number_total     3158
_reflns_number_gt     2791
_reflns_threshold_expression     I>2\s(I)
_refine_ls_structure_factor_coef     Fsqd
_refine_ls_matrix_type     full
_refine_ls_R_factor_all     0.0323
_refine_ls_R_factor_gt     0.0267
_refine_ls_wR_factor_gt     0.0736
_refine_ls_wR_factor_ref     0.0776
_refine_ls_goodness_of_fit_ref     0.977
_refine_ls_restrained_S_all     0.976
_refine_ls_number_reflns     3158
_refine_ls_number_parameters     203
_refine_ls_number_restraints     6
_refine_ls_hydrogen_treatment     mixed
_refine_ls_weighting_scheme     calc
_refine_ls_weighting_details
         'calc w=1/[\s^2^(Fo^2^)+(0.0529P)^2^+0.1091P] where P=(Fo^2^+2Fc^2^)/3'
_atom_sites_solution_hydrogens     geom
_atom_sites_solution_primary     direct
_atom_sites_solution_secondary     difmap
_refine_ls_shift/su_max     0.001
_refine_ls_shift/su_mean     0.001
_refine_diff_density_max     0.251
_refine_diff_density_min     -0.391
_refine_ls_extinction_method     none
_refine_ls_extinction_coef     ?
loop_
    _atom_type_symbol
    _atom_type_description
    _atom_type_scat_dispersion_real
    _atom_type_scat_dispersion_imag
    _atom_type_scat_source
    'C' 'C' 0.0033 0.0016
                         'International Tables Vol C Tables 4.2.6.8 and 6.1.1.4'
    'H' 'H' 0.0000 0.0000
                         'International Tables Vol C Tables 4.2.6.8 and 6.1.1.4'
    'N' 'N' 0.0061 0.0033
                         'International Tables Vol C Tables 4.2.6.8 and 6.1.1.4'
    'O' 'O' 0.0106 0.0060
                         'International Tables Vol C Tables 4.2.6.8 and 6.1.1.4'
    'Br' 'Br' -0.2901 2.4595
                         'International Tables Vol C Tables 4.2.6.8 and 6.1.1.4'
_computing_data_collection     'APEX2 (Bruker, 2008)'
_computing_cell_refinement     'SAINT (Bruker, 2008)'
_computing_data_reduction     'SAINT (Bruker, 2008)'
_computing_structure_solution     'SHELXS97 (Sheldrick, 2008)'
_computing_structure_refinement     'SHELXL97 (Sheldrick, 2008)'
_computing_molecular_graphics     'X-SEED (Barbour, 2001)'
_computing_publication_material     'publCIF (Westrip, 2010)'
loop_
    _atom_site_type_symbol
    _atom_site_label
    _atom_site_fract_x
    _atom_site_fract_y
    _atom_site_fract_z
    _atom_site_U_iso_or_equiv
    _atom_site_adp_type
    _atom_site_calc_flag
    _atom_site_refinement_flags
    _atom_site_occupancy
    _atom_site_disorder_assembly
    _atom_site_disorder_group
    Br Br1 0.78351(3) 0.73753(2) 0.425170(19) 0.05007(9) Uani d . 1 . .
    O O1 1.1389(9) 0.1942(6) 0.8855(4) 0.0635(16) Uani d PD 0.582(14) A 1
    H H11 1.028(3) 0.229(7) 0.903(7) 0.095 Uiso d PD 0.582(14) A 1
    H H12 1.208(6) 0.237(6) 0.908(6) 0.095 Uiso d PD 0.582(14) A 1
    O O1' 1.0501(14) 0.1260(12) 0.8987(6) 0.081(3) Uani d PD 0.418(14) A 2
    H H13 1.089(17) 0.191(10) 0.917(11) 0.122 Uiso d PD 0.418(14) A 2
    H H14 1.001(16) 0.059(9) 0.969(6) 0.122 Uiso d PD 0.418(14) A 2
    N N1 0.61186(19) 0.78390(15) 0.79149(15) 0.0323(3) Uani d . 1 . .
    N N2 0.66816(19) 0.61173(15) 1.00435(15) 0.0347(3) Uani d . 1 . .
    N N3 0.82874(19) 0.41411(16) 0.93153(16) 0.0358(3) Uani d . 1 . .
    C C1 0.6432(2) 0.80592(19) 0.66074(18) 0.0350(3) Uani d . 1 . .
    H H1 0.5976 0.8977 0.6035 0.042 Uiso calc R 1 . .
    C C2 0.7415(2) 0.6947(2) 0.61055(19) 0.0368(4) Uani d . 1 . .
    C C3 0.8123(2) 0.55420(19) 0.69201(19) 0.0371(4) Uani d . 1 . .
    H H3 0.8780 0.4791 0.6576 0.044 Uiso calc R 1 . .
    C C4 0.7798(2) 0.53257(18) 0.82533(18) 0.0331(3) Uani d . 1 . .
    C C5 0.6797(2) 0.65118(18) 0.87503(17) 0.0313(3) Uani d . 1 . .
    C C6 0.5091(2) 0.90590(19) 0.84527(19) 0.0381(4) Uani d . 1 . .
    H H6A 0.4210 0.9672 0.7908 0.046 Uiso calc R 1 . .
    H H6B 0.4386 0.8587 0.9352 0.046 Uiso calc R 1 . .
    C C7 0.6408(3) 1.0068(2) 0.8464(2) 0.0481(5) Uani d . 1 . .
    H H7 0.7367 0.9607 0.8917 0.058 Uiso calc R 1 . .
    C C8 0.6310(5) 1.1541(3) 0.7888(3) 0.0711(7) Uani d . 1 . .
    H H8A 0.5368 1.2037 0.7427 0.085 Uiso calc R 1 . .
    H H8B 0.7180 1.2105 0.7933 0.085 Uiso calc R 1 . .
    C C9 0.7604(2) 0.46733(18) 1.03315(18) 0.0339(3) Uani d . 1 . .
    C C10 0.7799(2) 0.37743(19) 1.17031(18) 0.0354(4) Uani d . 1 . .
    C C11 0.7034(3) 0.4364(2) 1.2724(2) 0.0422(4) Uani d . 1 . .
    H H11A 0.6407 0.5342 1.2535 0.051 Uiso calc R 1 . .
    C C12 0.7194(3) 0.3511(3) 1.4024(2) 0.0498(5) Uani d . 1 . .
    H H12A 0.6678 0.3919 1.4699 0.060 Uiso calc R 1 . .
    C C13 0.8118(3) 0.2058(3) 1.4313(2) 0.0522(5) Uani d . 1 . .
    H H13A 0.8219 0.1481 1.5184 0.063 Uiso calc R 1 . .
    C C14 0.8890(3) 0.1467(2) 1.3309(2) 0.0509(5) Uani d . 1 . .
    H H14A 0.9520 0.0490 1.3505 0.061 Uiso calc R 1 . .
    C C15 0.8741(3) 0.2306(2) 1.2012(2) 0.0436(4) Uani d . 1 . .
    H H15 0.9269 0.1892 1.1342 0.052 Uiso calc R 1 . .
loop_
    _atom_site_aniso_label
    _atom_site_aniso_U_11
    _atom_site_aniso_U_22
    _atom_site_aniso_U_33
    _atom_site_aniso_U_12
    _atom_site_aniso_U_13
    _atom_site_aniso_U_23
    Br1 0.06412(15) 0.05036(14) 0.03761(13) 0.00253(9) -0.01310(9) -0.01926(9)
    O1 0.076(3) 0.056(2) 0.068(2) 0.020(2) -0.0289(19) -0.0341(17)
    O1' 0.091(5) 0.084(5) 0.074(3) 0.022(4) -0.021(3) -0.044(3)
    N1 0.0350(7) 0.0260(6) 0.0359(8) 0.0023(5) -0.0108(6) -0.0108(5)
    N2 0.0360(7) 0.0294(7) 0.0370(8) 0.0013(5) -0.0094(6) -0.0104(6)
    N3 0.0352(7) 0.0288(7) 0.0422(8) 0.0013(5) -0.0112(6) -0.0107(6)
    C1 0.0373(8) 0.0307(8) 0.0371(9) 0.0006(6) -0.0122(7) -0.0106(7)
    C2 0.0394(8) 0.0368(9) 0.0373(9) -0.0032(7) -0.0104(7) -0.0148(7)
    C3 0.0382(8) 0.0321(8) 0.0435(10) 0.0008(6) -0.0084(7) -0.0181(7)
    C4 0.0307(7) 0.0276(7) 0.0418(9) 0.0004(6) -0.0095(7) -0.0129(7)
    C5 0.0302(7) 0.0274(7) 0.0368(9) -0.0010(6) -0.0083(6) -0.0116(6)
    C6 0.0422(9) 0.0305(8) 0.0394(9) 0.0086(7) -0.0097(7) -0.0143(7)
    C7 0.0513(11) 0.0487(11) 0.0530(12) 0.0017(8) -0.0112(9) -0.0303(9)
    C8 0.101(2) 0.0508(13) 0.0645(16) -0.0212(13) -0.0088(14) -0.0227(12)
    C9 0.0293(7) 0.0299(8) 0.0402(9) -0.0027(6) -0.0087(6) -0.0085(7)
    C10 0.0318(8) 0.0307(8) 0.0407(9) -0.0048(6) -0.0107(7) -0.0058(7)
    C11 0.0443(9) 0.0376(9) 0.0419(10) -0.0011(7) -0.0118(8) -0.0101(7)
    C12 0.0521(11) 0.0543(12) 0.0419(11) -0.0061(9) -0.0123(9) -0.0132(9)
    C13 0.0524(11) 0.0521(12) 0.0427(11) -0.0107(9) -0.0178(9) 0.0021(9)
    C14 0.0495(11) 0.0370(10) 0.0561(13) -0.0005(8) -0.0199(9) -0.0006(9)
    C15 0.0432(9) 0.0348(9) 0.0482(11) 0.0000(7) -0.0120(8) -0.0093(8)
loop_
    _geom_bond_atom_site_label_1
    _geom_bond_atom_site_label_2
    _geom_bond_site_symmetry_2
    _geom_bond_distance
    _geom_bond_publ_flag
    Br1 C2 . 1.8887(19) ?
    O1 H11 . 0.834(10) ?
    O1 H12 . 0.838(10) ?
    O1 H13 . 0.43(12) ?
    O1' H11 . 0.97(5) ?
    O1' H13 . 0.836(10) ?
    O1' H14 . 0.838(10) ?
    N1 C1 . 1.346(2) ?
    N1 C5 . 1.354(2) ?
    N1 C6 . 1.489(2) ?
    N2 C5 . 1.322(2) ?
    N2 C9 . 1.372(2) ?
    N3 C9 . 1.344(2) ?
    N3 C4 . 1.365(2) ?
    C1 C2 . 1.375(2) ?
    C1 H1 . 0.93 ?
    C2 C3 . 1.398(2) ?
    C3 C4 . 1.374(3) ?
    C3 H3 . 0.93 ?
    C4 C5 . 1.433(2) ?
    C6 C7 . 1.487(3) ?
    C6 H6A . 0.97 ?
    C6 H6B . 0.97 ?
    C7 C8 . 1.291(3) ?
    C7 H7 . 0.93 ?
    C8 H8A . 0.93 ?
    C8 H8B . 0.93 ?
    C9 C10 . 1.470(3) ?
    C10 C11 . 1.389(3) ?
    C10 C15 . 1.396(2) ?
    C11 C12 . 1.388(3) ?
    C11 H11A . 0.93 ?
    C12 C13 . 1.379(3) ?
    C12 H12A . 0.93 ?
    C13 C14 . 1.374(3) ?
    C13 H13A . 0.93 ?
    C14 C15 . 1.381(3) ?
    C14 H14A . 0.93 ?
    C15 H15 . 0.93 ?
loop_
    _geom_angle_atom_site_label_1
    _geom_angle_atom_site_label_2
    _geom_angle_atom_site_label_3
    _geom_angle_site_symmetry_1
    _geom_angle_site_symmetry_3
    _geom_angle
    _geom_angle_publ_flag
    H11 O1 H12 . . 110.6(18) ?
    H12 O1 H13 . . 101(6) ?
    H11 O1' H14 . . 114(9) ?
    H13 O1' H14 . . 110.2(19) ?
    C1 N1 C5 . . 119.78(14) ?
    C1 N1 C6 . . 120.89(14) ?
    C5 N1 C6 . . 119.29(14) ?
    C5 N2 C9 . . 101.46(14) ?
    C9 N3 C4 . . 103.09(13) ?
    N1 C1 C2 . . 120.95(16) ?
    N1 C1 H1 . . 119.5 ?
    C2 C1 H1 . . 119.5 ?
    C1 C2 C3 . . 122.00(17) ?
    C1 C2 Br1 . . 117.99(14) ?
    C3 C2 Br1 . . 120.01(13) ?
    C4 C3 C2 . . 116.73(15) ?
    C4 C3 H3 . . 121.6 ?
    C2 C3 H3 . . 121.6 ?
    N3 C4 C3 . . 132.84(15) ?
    N3 C4 C5 . . 106.85(15) ?
    C3 C4 C5 . . 120.29(15) ?
    N2 C5 N1 . . 128.19(15) ?
    N2 C5 C4 . . 111.57(14) ?
    N1 C5 C4 . . 120.24(16) ?
    C7 C6 N1 . . 110.95(14) ?
    C7 C6 H6A . . 109.4 ?
    N1 C6 H6A . . 109.4 ?
    C7 C6 H6B . . 109.4 ?
    N1 C6 H6B . . 109.4 ?
    H6A C6 H6B . . 108.0 ?
    C8 C7 C6 . . 124.3(2) ?
    C8 C7 H7 . . 117.8 ?
    C6 C7 H7 . . 117.8 ?
    C7 C8 H8A . . 120.0 ?
    C7 C8 H8B . . 120.0 ?
    H8A C8 H8B . . 120.0 ?
    N3 C9 N2 . . 117.02(16) ?
    N3 C9 C10 . . 122.81(15) ?
    N2 C9 C10 . . 120.17(16) ?
    C11 C10 C15 . . 118.49(18) ?
    C11 C10 C9 . . 120.61(16) ?
    C15 C10 C9 . . 120.90(17) ?
    C12 C11 C10 . . 120.79(18) ?
    C12 C11 H11A . . 119.6 ?
    C10 C11 H11A . . 119.6 ?
    C13 C12 C11 . . 120.0(2) ?
    C13 C12 H12A . . 120.0 ?
    C11 C12 H12A . . 120.0 ?
    C14 C13 C12 . . 119.7(2) ?
    C14 C13 H13A . . 120.1 ?
    C12 C13 H13A . . 120.1 ?
    C13 C14 C15 . . 120.79(19) ?
    C13 C14 H14A . . 119.6 ?
    C15 C14 H14A . . 119.6 ?
    C14 C15 C10 . . 120.2(2) ?
    C14 C15 H15 . . 119.9 ?
    C10 C15 H15 . . 119.9 ?
loop_
    _geom_torsion_atom_site_label_1
    _geom_torsion_atom_site_label_2
    _geom_torsion_atom_site_label_3
    _geom_torsion_atom_site_label_4
    _geom_torsion_site_symmetry_1
    _geom_torsion_site_symmetry_2
    _geom_torsion_site_symmetry_3
    _geom_torsion_site_symmetry_4
    _geom_torsion
    _geom_torsion_publ_flag
    C5 N1 C1 C2 . . . . 0.8(2) ?
    C6 N1 C1 C2 . . . . 178.59(16) ?
    N1 C1 C2 C3 . . . . 0.4(3) ?
    N1 C1 C2 Br1 . . . . -178.60(12) ?
    C1 C2 C3 C4 . . . . -0.4(3) ?
    Br1 C2 C3 C4 . . . . 178.57(12) ?
    C9 N3 C4 C3 . . . . 177.66(18) ?
    C9 N3 C4 C5 . . . . -0.79(17) ?
    C2 C3 C4 N3 . . . . -178.94(17) ?
    C2 C3 C4 C5 . . . . -0.7(2) ?
    C9 N2 C5 N1 . . . . 179.89(16) ?
    C9 N2 C5 C4 . . . . -0.63(17) ?
    C1 N1 C5 N2 . . . . 177.63(16) ?
    C6 N1 C5 N2 . . . . -0.2(3) ?
    C1 N1 C5 C4 . . . . -1.8(2) ?
    C6 N1 C5 C4 . . . . -179.69(15) ?
    N3 C4 C5 N2 . . . . 0.95(19) ?
    C3 C4 C5 N2 . . . . -177.74(14) ?
    N3 C4 C5 N1 . . . . -179.52(14) ?
    C3 C4 C5 N1 . . . . 1.8(2) ?
    C1 N1 C6 C7 . . . . -91.40(19) ?
    C5 N1 C6 C7 . . . . 86.45(19) ?
    N1 C6 C7 C8 . . . . 124.1(2) ?
    C4 N3 C9 N2 . . . . 0.46(19) ?
    C4 N3 C9 C10 . . . . 179.96(15) ?
    C5 N2 C9 N3 . . . . 0.11(19) ?
    C5 N2 C9 C10 . . . . -179.41(14) ?
    N3 C9 C10 C11 . . . . -178.67(16) ?
    N2 C9 C10 C11 . . . . 0.8(2) ?
    N3 C9 C10 C15 . . . . 0.8(2) ?
    N2 C9 C10 C15 . . . . -179.71(15) ?
    C15 C10 C11 C12 . . . . -0.3(3) ?
    C9 C10 C11 C12 . . . . 179.18(17) ?
    C10 C11 C12 C13 . . . . -0.1(3) ?
    C11 C12 C13 C14 . . . . 0.5(3) ?
    C12 C13 C14 C15 . . . . -0.4(3) ?
    C13 C14 C15 C10 . . . . 0.0(3) ?
    C11 C10 C15 C14 . . . . 0.4(3) ?
    C9 C10 C15 C14 . . . . -179.12(16) ?
loop_
    _geom_hbond_atom_site_label_D
    _geom_hbond_atom_site_label_H
    _geom_hbond_atom_site_label_A
    _geom_hbond_site_symmetry_A
    _geom_hbond_distance_DH
    _geom_hbond_distance_HA
    _geom_hbond_distance_DA
    _geom_hbond_angle_DHA
    _geom_hbond_publ_flag
    O1 H11 N3 . 0.830(10)
                        2.14(3) 2.887(4) 149(5) yes
    O1 H12 N2 2_767 0.840(10)
                            2.41(2) 3.229(7) 165(5) no
