# Supplementary material for: 4-Allyl-6-bromo-2-phenyl-4H-imidazo[4,5-b]pyridine monohydrate
Source: Acta Crystallogr Sect E Struct Rep Online. 2010 Jul 3;66(Pt 8):o1903. doi: 10.1107/S1600536810025122 (PMC3007243; doi:10.1107/S1600536810025122)
Supplement: Supplementary file 2 [file e-66-o1903-Isup2.hkl]

# 
# h,k,l, Fc-squared, Fo-squared, sigma(Fo-squared) and status flag 
# 
data_I
_shelx_title '  P-1' 
_shelx_refln_list_code          4 
_shelx_F_calc_maximum      182.27 
_exptl_crystal_F_000       336.00 
_reflns_d_resolution_high  0.7698 
 
loop_ 
 _symmetry_equiv_pos_as_xyz 
 'x, y, z' 
 '-x, -y, -z' 
 
_cell_length_a     7.4363 
_cell_length_b     9.4238 
_cell_length_c    11.0829 
_cell_angle_alpha  68.076 
_cell_angle_beta   74.637 
_cell_angle_gamma  79.736 
 
_shelx_F_squared_multiplier     1.000 
 
loop_ 
 _refln_index_h 
 _refln_index_k 
 _refln_index_l 
 _refln_F_squared_calc 
 _refln_F_squared_meas 
 _refln_F_squared_sigma 
 _refln_observed_status 
   1   0   0        1.52       -0.93      0.62 o 
   2   0   0    13027.74    11582.87    140.04 o 
   3   0   0      647.10      672.39      8.07 o 
   4   0   0      177.05      187.99      3.27 o 
   5   0   0      499.85      508.26      7.69 o 
   6   0   0        1.54        1.99      0.85 o 
   7   0   0      285.34      285.50      7.07 o 
   8   0   0        2.30        0.19      1.62 o 
   9   0   0       27.64       27.43      4.79 o 
  -9   1   0        6.66        9.29      2.82 o 
  -8   1   0        9.25        8.07      1.86 o 
  -7   1   0        0.04        0.04      1.98 o 
  -6   1   0      392.92      392.90      6.31 o 
  -5   1   0       14.21       13.23      0.92 o 
  -4   1   0     1026.26     1068.78     15.93 o 
  -3   1   0      514.51      515.64      6.06 o 
  -2   1   0     2569.75     2585.65     30.03 o 
  -1   1   0     1880.04     1864.33     21.63 o 
   1   1   0     4822.82     4421.88     58.64 o 
   2   1   0     5917.09     5771.07     61.08 o 
   3   1   0     1168.27     1160.87     16.11 o 
   4   1   0       12.05       20.21      1.23 o 
   5   1   0      190.30      201.11      4.15 o 
   6   1   0      371.29      350.54      6.71 o 
   7   1   0        0.47       -0.97      0.98 o 
   8   1   0      145.07      146.20      5.56 o 
   9   1   0        6.56        6.14      2.40 o 
  -8   2   0        3.74        4.39      1.94 o 
  -7   2   0       24.81       23.27      2.48 o 
  -6   2   0       31.72       28.83      1.57 o 
  -5   2   0      150.48      139.78      2.37 o 
  -4   2   0       68.93       62.05      1.44 o 
  -3   2   0      416.85      405.27      5.25 o 
  -2   2   0     1368.68     1343.02     14.23 o 
  -1   2   0      614.43      653.39      7.27 o 
   0   2   0     4286.48     4082.54     48.03 o 
   1   2   0       19.80       17.68      0.43 o 
   2   2   0     1068.73     1074.82     13.40 o 
   3   2   0      410.32      398.10      5.87 o 
   4   2   0       13.45       10.46      0.87 o 
   5   2   0      407.54      447.40     11.40 o 
   6   2   0       44.85       45.45      3.98 o 
   7   2   0       63.97       69.10      9.75 o 
   8   2   0       28.46       27.12      4.80 o 
   9   2   0       14.79       17.03      2.76 o 
  -8   3   0        0.78        1.32      1.61 o 
  -7   3   0       31.91       30.88      2.64 o 
  -6   3   0      183.00      182.72      3.17 o 
  -5   3   0      172.59      185.47      2.64 o 
  -4   3   0     1168.75     1179.45     15.47 o 
  -3   3   0     1751.71     1827.15     22.48 o 
  -2   3   0      717.85      750.33     10.02 o 
  -1   3   0     4908.18     4799.00     54.04 o 
   0   3   0      308.31      302.46      3.80 o 
   1   3   0     2526.42     2579.42     34.49 o 
   2   3   0       42.30       49.73      1.06 o 
   3   3   0      329.60      319.02      4.29 o 
   4   3   0       39.05       37.79      2.01 o 
   5   3   0       71.89       71.89      4.24 o 
   6   3   0      217.01      229.30      9.92 o 
   7   3   0       25.96       20.45      3.85 o 
   8   3   0       29.49       29.81      4.72 o 
   9   3   0        0.96        2.09      1.83 o 
  -8   4   0        7.01        0.90      1.79 o 
  -7   4   0       58.67       55.21      2.13 o 
  -6   4   0      137.26      121.48      2.60 o 
  -5   4   0      883.62      865.63     11.97 o 
  -4   4   0       65.12       61.20      1.61 o 
  -3   4   0     1295.57     1324.46     19.30 o 
  -2   4   0      414.21      346.19      5.24 o 
  -1   4   0      996.03     1037.74     13.54 o 
   0   4   0      872.82      828.22     12.26 o 
   1   4   0      112.18      117.25      2.58 o 
   2   4   0     1980.03     1967.72     27.28 o 
   3   4   0       39.31       36.75      1.47 o 
   4   4   0      268.30      255.39      4.13 o 
   5   4   0      252.28      256.67      5.43 o 
   6   4   0       31.34       39.74      3.12 o 
  -7   5   0        0.88        1.70      1.70 o 
  -6   5   0      456.74      459.22      7.74 o 
  -5   5   0       93.14       81.45      3.00 o 
  -4   5   0     1942.92     1884.35     31.62 o 
  -3   5   0       70.46       62.45      2.82 o 
  -2   5   0      211.93      202.92      3.81 o 
  -1   5   0      738.50      718.83     10.96 o 
   0   5   0      141.27      175.63      3.34 o 
   1   5   0     1272.75     1267.09     18.08 o 
   2   5   0      154.58      176.81      2.97 o 
   3   5   0      790.30      770.61     10.83 o 
   4   5   0        1.05        0.75      0.60 o 
   5   5   0       74.38       72.30      2.97 o 
   6   5   0       37.00       36.16      1.54 o 
   7   5   0       19.57       18.26      1.33 o 
  -7   6   0       14.89       14.89      2.35 o 
  -6   6   0       54.35       48.16      2.24 o 
  -5   6   0      374.82      369.95      8.26 o 
  -4   6   0        6.07        6.21      1.51 o 
  -3   6   0     1250.37     1217.37     20.87 o 
  -2   6   0       10.60        9.23      1.15 o 
  -1   6   0      331.37      322.12      5.38 o 
   0   6   0      488.85      483.81      7.86 o 
   1   6   0       30.53       33.12      1.08 o 
   2   6   0     1205.33     1234.97     17.40 o 
   3   6   0       13.70       13.40      0.79 o 
   4   6   0      690.53      682.12      9.73 o 
   5   6   0        1.80        1.80      1.21 o 
   6   6   0       22.17       21.01      1.98 o 
   7   6   0       18.97       25.29      2.49 o 
   8   6   0        0.05        0.19      2.17 o 
  -6   7   0       31.61       32.41      2.81 o 
  -5   7   0        1.49       -0.66      2.05 o 
  -4   7   0       69.97       73.43      4.15 o 
  -3   7   0        6.70        6.64      1.53 o 
  -2   7   0       82.01       83.35      2.73 o 
  -1   7   0       32.58       33.07      1.91 o 
   0   7   0       54.80       55.22      1.82 o 
   1   7   0      367.79      388.93      5.74 o 
   2   7   0       90.99       86.24      2.91 o 
   3   7   0      206.55      208.63      4.46 o 
   4   7   0        0.74        1.51      1.35 o 
   5   7   0       80.26       81.46      2.61 o 
   6   7   0        5.07        4.03      1.95 o 
   7   7   0        1.33        1.86      2.09 o 
  -6   8   0        1.55       -1.91      2.55 o 
  -5   8   0       86.48       92.47      4.77 o 
  -4   8   0        8.43        8.64      2.25 o 
  -3   8   0      196.11      183.07      5.07 o 
  -2   8   0        5.64        3.59      1.61 o 
  -1   8   0       45.07       46.01      2.13 o 
   0   8   0      134.31      130.38      3.07 o 
   1   8   0        3.97        1.71      1.12 o 
   2   8   0      209.82      206.72      4.27 o 
   3   8   0       52.84       48.48      2.12 o 
   4   8   0       35.21       35.20      2.31 o 
   5   8   0        6.60        4.79      1.62 o 
   6   8   0        3.25        2.51      2.27 o 
   7   8   0        5.97        6.41      2.81 o 
  -5   9   0        2.66        5.31      2.72 o 
  -4   9   0       87.12       94.56      3.97 o 
  -3   9   0       26.11       25.67      2.57 o 
  -2   9   0      118.78      122.01      3.79 o 
  -1   9   0        6.99       12.82      2.01 o 
   0   9   0        2.32        0.78      1.67 o 
   1   9   0       70.44       70.57      3.00 o 
   2   9   0        0.93        2.92      1.73 o 
   3   9   0       95.49       96.18      4.10 o 
   4   9   0        6.07        7.78      2.02 o 
   5   9   0       11.86        9.85      2.01 o 
   6   9   0        2.95        4.47      3.08 o 
  -3  10   0       35.04       34.49      3.37 o 
  -2  10   0       12.20       10.59      2.44 o 
  -1  10   0      149.57      149.91      6.17 o 
   0  10   0       27.54       31.00      3.24 o 
   1  10   0       10.23       11.25      2.69 o 
   2  10   0      117.99      121.88      4.27 o 
   3  10   0        0.04       -2.98      2.09 o 
   4  10   0       23.64       23.62      2.51 o 
   5  10   0        6.10        7.41      2.48 o 
  -1  11   0        6.32       10.11      3.19 o 
   0  11   0       44.48       48.46      3.90 o 
   1  11   0        0.75       -0.50      2.83 o 
   2  11   0        2.45        2.36      2.87 o 
   3  11   0       34.42       35.18      3.78 o 
  -1 -11   1       31.43       34.97      3.58 o 
  -4 -10   1        2.86        4.35      3.47 o 
  -3 -10   1        1.47        3.49      2.26 o 
  -2 -10   1       21.46       25.48      3.20 o 
  -1 -10   1        0.48       -0.58      2.58 o 
   0 -10   1       77.16       78.35      4.07 o 
   1 -10   1        3.21        7.96      3.82 o 
   2 -10   1        3.05        2.41      2.37 o 
   3 -10   1       58.51       61.73      4.36 o 
  -5  -9   1       15.49       14.01      2.13 o 
  -4  -9   1       49.58       53.66      4.34 o 
  -3  -9   1      114.41      106.15      3.74 o 
  -2  -9   1        0.53       -0.06      1.69 o 
  -1  -9   1      226.50      213.77      6.57 o 
   0  -9   1        8.49        8.11      1.80 o 
   1  -9   1       29.62       29.06      3.15 o 
   2  -9   1       33.83       39.07      2.68 o 
   3  -9   1        2.40        3.22      2.28 o 
   4  -9   1       94.44      104.31      4.54 o 
  -6  -8   1        0.17        1.86      2.33 o 
  -5  -8   1       64.21       59.75      3.01 o 
  -4  -8   1       16.89       14.37      1.93 o 
  -3  -8   1       53.40       51.92      2.49 o 
  -2  -8   1       77.07       74.88      2.63 o 
  -1  -8   1        0.20       -1.85      1.23 o 
   0  -8   1      417.53      429.24      8.99 o 
   1  -8   1        4.09        4.77      1.50 o 
   2  -8   1      184.01      184.79      4.53 o 
   3  -8   1      153.76      159.71      4.30 o 
   4  -8   1       24.66       25.65      2.55 o 
   5  -8   1       55.81       50.51      3.25 o 
  -7  -7   1        0.01        1.33      2.15 o 
  -6  -7   1        4.91        3.82      2.08 o 
  -5  -7   1        0.59        1.16      1.90 o 
  -4  -7   1       53.48       53.53      2.31 o 
  -3  -7   1       76.36       72.41      2.42 o 
  -2  -7   1      142.16      147.77      3.04 o 
  -1  -7   1      168.46      163.43      4.17 o 
   0  -7   1        0.07       -0.73      1.04 o 
   1  -7   1      294.78      309.12      5.61 o 
   2  -7   1        6.43        4.60      1.43 o 
   3  -7   1       28.41       34.56      2.02 o 
   4  -7   1       73.71       75.00      3.16 o 
   5  -7   1       63.41       68.11      3.78 o 
   6  -7   1       35.76       44.03      3.02 o 
  -7  -6   1       55.96       49.95      3.10 o 
  -6  -6   1        5.61        6.45      1.89 o 
  -5  -6   1      109.23      106.80      3.78 o 
  -4  -6   1       55.55       53.87      2.27 o 
  -3  -6   1        7.94        7.39      1.02 o 
  -2  -6   1      425.01      413.24      6.70 o 
  -1  -6   1       19.10       19.39      1.22 o 
   0  -6   1      481.09      478.44      7.85 o 
   1  -6   1       21.78       21.32      1.28 o 
   2  -6   1      203.08      197.26      3.92 o 
   3  -6   1       23.18       22.68      1.79 o 
   4  -6   1        2.65        1.88      1.51 o 
   5  -6   1      228.99      212.07      5.53 o 
   6  -6   1       29.57       30.20      2.51 o 
   7  -6   1       39.83       43.82      2.98 o 
  -7  -5   1        2.76        1.35      1.60 o 
  -6  -5   1      110.40      109.03      2.98 o 
  -5  -5   1        3.26        2.43      1.07 o 
  -4  -5   1      215.13      210.63      3.39 o 
  -3  -5   1      106.61      106.00      2.29 o 
  -2  -5   1        8.06        9.13      0.81 o 
  -1  -5   1     1307.66     1218.88     45.13 o 
   0  -5   1      192.05      200.40      3.16 o 
   1  -5   1     1475.19     1427.89     23.91 o 
   2  -5   1       48.97       40.77      1.49 o 
   3  -5   1      186.10      180.59      3.63 o 
   4  -5   1        9.63       11.93      1.30 o 
   5  -5   1        5.66        7.10      1.71 o 
   6  -5   1      115.67      120.50      3.50 o 
   7  -5   1        4.19        4.19      1.83 o 
  -6  -4   1        0.09        0.05      3.24 o 
  -5  -4   1      223.70      219.32      4.08 o 
  -4  -4   1       55.99       57.02      1.30 o 
  -3  -4   1      270.34      254.12      4.23 o 
  -2  -4   1     1172.64     1201.06     16.81 o 
  -1  -4   1       43.91       37.51      1.15 o 
   0  -4   1     2918.14     3051.62     43.49 o 
   1  -4   1       94.41      106.69      2.40 o 
   2  -4   1     1504.20     1582.32     21.88 o 
   3  -4   1      121.78      125.28      2.68 o 
   4  -4   1      155.82      156.63      3.02 o 
   5  -4   1      463.06      434.71     10.28 o 
   6  -4   1       20.29       20.42      1.53 o 
   7  -4   1      279.26      291.06      5.82 o 
   8  -4   1       19.58       23.15      2.90 o 
  -5  -3   1       89.04       86.58      5.41 o 
  -4  -3   1      366.17      357.51      6.92 o 
  -3  -3   1      353.57      354.78      4.27 o 
  -2  -3   1       44.07       43.47      0.96 o 
  -1  -3   1     2227.80     2269.67     32.05 o 
   0  -3   1      356.39      375.73      6.42 o 
   1  -3   1     1479.48     1524.58     19.05 o 
   2  -3   1      556.71      634.70      8.97 o 
   3  -3   1     1169.56     1147.09     16.40 o 
   4  -3   1       31.21       29.56      1.07 o 
   5  -3   1      169.59      165.48      2.45 o 
   6  -3   1      583.78      582.62      8.34 o 
   7  -3   1       59.37       61.49      2.05 o 
   8  -3   1      203.44      204.88      4.45 o 
  -9  -2   1        0.47       -2.35      1.99 o 
  -8  -2   1        1.57       -0.19      3.43 o 
  -7  -2   1       66.06       64.65      5.28 o 
  -6  -2   1        5.44        4.56      3.00 o 
  -5  -2   1      227.87      242.96      9.89 o 
  -4  -2   1      249.58      244.10      4.74 o 
  -3  -2   1     1671.60     1698.94     23.78 o 
  -2  -2   1      714.74      738.31      9.57 o 
  -1  -2   1      554.14      569.01      7.44 o 
   0  -2   1     3751.38     3705.97     46.24 o 
   1  -2   1      237.43      245.87      4.22 o 
   2  -2   1     1408.56     1350.13     17.19 o 
   3  -2   1      490.05      538.89      7.70 o 
   4  -2   1      305.95      276.65      3.68 o 
   5  -2   1      583.59      590.30      7.29 o 
   6  -2   1       25.26       23.54      0.86 o 
   7  -2   1      317.00      325.02      5.82 o 
   8  -2   1       91.24       85.53      3.62 o 
   9  -2   1       15.23       14.72      1.88 o 
  -9  -1   1        1.37        0.19      3.33 o 
  -8  -1   1        2.64        2.20      1.71 o 
  -7  -1   1        2.07        0.14      1.06 o 
  -6  -1   1      207.06      201.83      4.20 o 
  -5  -1   1        0.52        0.17      1.29 o 
  -4  -1   1      771.42      781.29     13.37 o 
  -3  -1   1      391.70      404.28      5.89 o 
  -2  -1   1       48.19       48.55      1.10 o 
  -1  -1   1      584.04      606.79      7.31 o 
   0  -1   1      367.11      346.44      4.67 o 
   1  -1   1     4001.81     3774.15     53.46 o 
   2  -1   1     1485.47     1450.01     17.80 o 
   3  -1   1     2580.77     2543.97     28.71 o 
   4  -1   1      113.79      117.91      1.88 o 
   5  -1   1      818.10      827.81     11.47 o 
   6  -1   1      308.42      302.45      6.75 o 
   7  -1   1      115.31      112.09      3.35 o 
   8  -1   1      108.59      109.64      3.49 o 
   9  -1   1       39.92       43.28      4.47 o 
  -9   0   1        0.57       -2.15      2.98 o 
  -8   0   1        4.83        5.42      2.28 o 
  -7   0   1       57.72       60.63      2.70 o 
  -6   0   1      157.73      160.20      3.57 o 
  -5   0   1      765.30      762.04     11.27 o 
  -4   0   1      306.71      314.66      4.48 o 
  -3   0   1     1548.51     1587.70     17.72 o 
  -2   0   1       95.05      104.78      1.33 o 
  -1   0   1      890.24      901.43      8.38 o 
   1   0   1       44.11       42.37      0.74 o 
   2   0   1     9972.32     8738.45    115.11 o 
   3   0   1       37.29       40.44      0.70 o 
   4   0   1      736.07      732.90      9.30 o 
   5   0   1       35.17       35.52      1.39 o 
   6   0   1       33.29       33.76      1.26 o 
   7   0   1       13.45       17.93      1.76 o 
   8   0   1        1.04       -0.40      1.97 o 
   9   0   1        6.62        8.61      2.30 o 
  -9   1   1        0.52       -0.53      4.44 o 
  -8   1   1       12.72       10.69      1.95 o 
  -7   1   1        0.59        0.74      1.50 o 
  -6   1   1      309.29      312.61      5.65 o 
  -5   1   1       24.54       21.07      1.53 o 
  -4   1   1     2188.36     2157.43     30.89 o 
  -3   1   1      448.35      479.30      5.63 o 
  -2   1   1     1732.90     1738.60     23.75 o 
  -1   1   1      892.65      881.87     12.83 o 
   0   1   1     1803.04     1042.63     31.20 o 
   1   1   1     1825.43     1908.23     18.35 o 
   2   1   1     5429.45     5544.60     53.56 o 
   3   1   1     1800.21     1816.88     18.20 o 
   4   1   1      537.17      572.01      6.86 o 
   5   1   1      516.05      504.81      7.58 o 
   6   1   1      194.60      198.71      3.45 o 
   7   1   1       20.00       21.06      1.31 o 
   8   1   1       59.12       61.51      2.52 o 
   9   1   1        5.96        2.25      2.18 o 
  -8   2   1       37.54       44.10      2.55 o 
  -7   2   1      120.02      117.72      5.31 o 
  -6   2   1       19.31       22.41      1.68 o 
  -5   2   1      733.78      731.60     11.01 o 
  -4   2   1       13.65       17.67      0.74 o 
  -3   2   1      892.28      909.20     10.65 o 
  -2   2   1        4.57        4.74      0.38 o 
  -1   2   1     2408.62     2428.07     24.60 o 
   0   2   1     9408.88     8021.61    131.38 o 
   1   2   1     1630.63     1704.61     22.33 o 
   2   2   1    33223.64    24462.41    410.24 o 
   3   2   1      124.16      124.94      1.66 o 
   4   2   1     6189.86     6505.04     75.25 o 
   5   2   1      177.47      180.72      3.35 o 
   6   2   1      337.46      360.99      6.11 o 
   7   2   1      122.23      122.59      2.88 o 
   8   2   1        7.91        9.47      1.54 o 
   9   2   1       30.93       29.42      2.65 o 
  -8   3   1       30.86       31.02      2.01 o 
  -7   3   1       30.78       32.68      1.66 o 
  -6   3   1       63.67       59.41      3.26 o 
  -5   3   1        2.04        4.52      0.81 o 
  -4   3   1      768.19      793.11      9.84 o 
  -3   3   1       74.90       90.62      1.67 o 
  -2   3   1     1897.67     1866.66     22.46 o 
  -1   3   1      538.62      556.54      5.76 o 
   0   3   1     2045.70     2088.40     23.26 o 
   1   3   1     1916.26     1985.97     24.70 o 
   2   3   1      601.31      651.73      8.68 o 
   3   3   1     1923.63     1925.01     21.90 o 
   4   3   1     2471.90     2621.52     39.73 o 
   5   3   1      213.95      216.97      4.17 o 
   6   3   1      161.49      163.06      7.53 o 
   7   3   1       33.79       33.19      2.02 o 
   8   3   1       24.36       22.28      3.63 o 
   9   3   1        4.97        2.60      1.98 o 
  -8   4   1       31.09       34.45      2.34 o 
  -7   4   1       20.75       18.35      1.65 o 
  -6   4   1       46.99       47.50      2.25 o 
  -5   4   1       79.24       81.80      2.33 o 
  -4   4   1       22.92       21.82      1.11 o 
  -3   4   1      743.42      719.90      9.16 o 
  -2   4   1        2.52        1.42      0.50 o 
  -1   4   1      378.74      333.61      4.12 o 
   0   4   1      818.25      830.22      9.88 o 
   1   4   1      326.93      321.40      4.92 o 
   2   4   1      995.43      970.56     12.89 o 
   3   4   1        0.60        0.76      0.39 o 
   4   4   1      858.59      855.38     12.47 o 
   5   4   1        5.18        3.84      0.65 o 
   6   4   1        3.36        4.62      1.78 o 
   8   4   1        3.52        2.15      1.51 o 
   9   4   1        9.17        8.09      1.94 o 
  -7   5   1       16.50       19.37      1.61 o 
  -6   5   1        2.64        0.46      1.22 o 
  -5   5   1        6.41        5.96      1.20 o 
  -4   5   1      169.65      169.81      4.61 o 
  -3   5   1      260.63      267.56      4.83 o 
  -2   5   1     2449.76     2405.15     36.59 o 
  -1   5   1      746.65      794.27     10.39 o 
   0   5   1      795.52      789.37     10.68 o 
   1   5   1     2077.84     2170.94     27.06 o 
   2   5   1        6.04        5.90      0.59 o 
   3   5   1     1068.21     1038.15     15.83 o 
   4   5   1        7.46        9.77      0.78 o 
   5   5   1      215.96      214.95      4.17 o 
   6   5   1        3.25        3.59      1.02 o 
   7   5   1        8.29        9.77      1.22 o 
   8   5   1       22.98       21.74      2.28 o 
  -7   6   1       13.11        8.19      2.28 o 
  -6   6   1        9.22       11.31      1.73 o 
  -5   6   1       70.52       66.37      3.33 o 
  -4   6   1       66.59       60.82      2.29 o 
  -3   6   1      908.19      906.96     19.17 o 
  -2   6   1      376.87      365.73      6.30 o 
  -1   6   1     1946.22     1850.09     34.08 o 
   0   6   1       81.24       71.97      1.92 o 
   1   6   1     1057.35     1099.07     14.80 o 
   2   6   1      139.32      132.93      2.24 o 
   3   6   1      117.85      111.37      2.54 o 
   4   6   1      315.49      310.45      5.27 o 
   5   6   1        4.83        5.27      1.21 o 
   6   6   1      115.12      124.54      5.84 o 
   7   6   1       14.66       14.44      2.81 o 
   8   6   1        4.08        6.26      2.39 o 
  -6   7   1       51.17       47.55      2.76 o 
  -5   7   1       35.00       39.83      2.74 o 
  -4   7   1      567.03      537.34     11.24 o 
  -3   7   1       15.08       10.86      1.58 o 
  -2   7   1     1632.45     1583.80     24.60 o 
  -1   7   1       41.91       36.73      1.56 o 
   0   7   1      634.40      628.78      9.16 o 
   1   7   1      304.93      295.58      4.51 o 
   2   7   1       21.01       21.22      1.16 o 
   3   7   1      283.18      275.02      4.95 o 
   4   7   1       10.84       12.45      1.33 o 
   5   7   1       74.06       77.11      5.67 o 
   6   7   1        3.00        3.47      1.94 o 
   7   7   1       13.31       13.29      2.27 o 
   8   7   1        2.32       -1.72      2.76 o 
  -6   8   1       11.26       10.43      3.05 o 
  -5   8   1       19.79       25.97      2.80 o 
  -4   8   1       68.68       63.58      3.12 o 
  -3   8   1      319.07      309.65      6.47 o 
  -2   8   1       73.68       64.55      2.48 o 
  -1   8   1      988.02      939.44     16.33 o 
   0   8   1      139.32      123.47      3.45 o 
   1   8   1      183.64      182.33      4.73 o 
   2   8   1       81.81       79.18      2.09 o 
   3   8   1       18.94       17.34      1.62 o 
   4   8   1      316.64      299.75      6.68 o 
   5   8   1        8.90        8.14      1.73 o 
   6   8   1      136.03      131.35      4.84 o 
   7   8   1        2.09        2.88      2.33 o 
  -5   9   1        0.96       -0.77      2.61 o 
  -4   9   1       38.40       40.64      2.96 o 
  -3   9   1        1.51        0.78      2.11 o 
  -2   9   1       64.00       72.00      3.47 o 
  -1   9   1        8.20        7.26      1.66 o 
   0   9   1      111.03      120.67      3.80 o 
   1   9   1       15.87       13.47      2.03 o 
   2   9   1        1.45        1.45      1.72 o 
   3   9   1       22.55       21.38      2.08 o 
   4   9   1        4.36        4.20      2.06 o 
   5   9   1       46.96       43.17      2.53 o 
   6   9   1        4.22       -1.35      2.78 o 
  -3  10   1       76.50       75.24      4.25 o 
  -2  10   1        2.29        6.94      2.36 o 
  -1  10   1      108.49      101.88      4.20 o 
   0  10   1       15.74       18.60      2.78 o 
   1  10   1       69.68       69.90      3.23 o 
   2  10   1       12.52       10.43      2.52 o 
   3  10   1        0.47        0.22      2.18 o 
   4  10   1       35.03       40.28      2.87 o 
   5  10   1        4.44        2.56      2.30 o 
  -2  11   1       67.69       66.68      5.57 o 
  -1  11   1        1.99        2.54      3.05 o 
   0  11   1       55.33       59.63      4.11 o 
   1  11   1        6.02       11.62      2.86 o 
   2  11   1        8.03       13.00      2.96 o 
   3  11   1        4.18        2.89      3.29 o 
   4  11   1        0.82        3.44      2.80 o 
  -3 -10   2       49.81       59.25      3.26 o 
  -2 -10   2       39.61       38.19      3.41 o 
  -1 -10   2       18.11       17.64      2.95 o 
   0 -10   2       49.46       43.91      5.83 o 
   1 -10   2        9.89       11.57      3.50 o 
   2 -10   2       41.72       45.01      4.86 o 
  -5  -9   2       28.96       26.54      1.93 o 
  -4  -9   2       83.43       81.41      3.39 o 
  -3  -9   2        7.20        7.62      2.52 o 
  -2  -9   2      199.67      205.25      5.55 o 
  -1  -9   2       15.52       15.38      2.82 o 
   0  -9   2        8.83        8.99      1.98 o 
   1  -9   2      119.13      110.37      4.46 o 
   2  -9   2        0.30        1.83      2.45 o 
   3  -9   2       18.87       21.02      3.65 o 
   4  -9   2        7.80        6.37      4.44 o 
  -6  -8   2        4.05        4.01      2.95 o 
  -5  -8   2       10.54       10.13      1.43 o 
  -4  -8   2       36.04       36.87      2.43 o 
  -3  -8   2        1.72        5.14      1.81 o 
  -2  -8   2       50.99       50.40      2.31 o 
  -1  -8   2        0.94        0.44      1.38 o 
   0  -8   2       32.46       32.68      2.12 o 
   1  -8   2        1.35       -2.76      1.84 o 
   2  -8   2      210.08      205.33      8.62 o 
   3  -8   2        0.46        1.05      1.77 o 
   4  -8   2       36.26       34.96      2.84 o 
   5  -8   2       62.74       60.56      3.54 o 
  -6  -7   2       38.65       39.94      2.95 o 
  -5  -7   2        1.85        2.02      2.09 o 
  -4  -7   2      121.88      120.43      3.60 o 
  -3  -7   2       47.98       42.80      2.18 o 
  -2  -7   2      293.05      293.61      5.86 o 
  -1  -7   2      465.05      461.35      9.69 o 
   0  -7   2      159.44      153.10      3.29 o 
   1  -7   2      507.32      528.39     13.73 o 
   2  -7   2        5.51        4.03      1.44 o 
   3  -7   2      161.07      160.21      5.10 o 
   4  -7   2       27.01       29.89      2.49 o 
   5  -7   2        1.20        2.62      2.23 o 
   6  -7   2       77.08       82.06      3.89 o 
  -7  -6   2       34.58       33.65      4.53 o 
  -6  -6   2       33.02       25.84      2.32 o 
  -5  -6   2      222.13      215.07      5.97 o 
  -4  -6   2       20.00       18.88      1.58 o 
  -3  -6   2      361.24      365.73      6.87 o 
  -2  -6   2       28.89       29.58      1.76 o 
  -1  -6   2      141.88      144.22      3.87 o 
   0  -6   2      364.34      361.81      6.86 o 
   1  -6   2       68.59       73.39      2.41 o 
   2  -6   2      722.50      708.62     11.49 o 
   3  -6   2        6.20        5.69      1.43 o 
   4  -6   2      279.88      281.33      5.87 o 
   5  -6   2       37.54       40.49      2.55 o 
   6  -6   2       12.17       14.52      2.29 o 
   7  -6   2       78.28       77.59      6.88 o 
  -8  -5   2       16.52       16.95      2.31 o 
  -7  -5   2        8.29        9.95      4.07 o 
  -6  -5   2        5.49        6.70      2.31 o 
  -5  -5   2        6.31        4.79      1.23 o 
  -4  -5   2      100.37       94.36      1.92 o 
  -3  -5   2        1.85        1.40      0.90 o 
  -2  -5   2      402.73      373.21      6.18 o 
  -1  -5   2       19.00       14.88      0.88 o 
   0  -5   2      338.36      322.26      5.34 o 
   1  -5   2      369.73      362.47      6.66 o 
   2  -5   2        0.34        0.76      0.82 o 
   3  -5   2      597.58      594.29      9.75 o 
   4  -5   2        0.87        1.71      1.34 o 
   5  -5   2       58.14       60.72      2.88 o 
   6  -5   2        1.01        1.37      2.18 o 
   7  -5   2       11.20       13.61      2.02 o 
  -6  -4   2       68.66       68.65      2.99 o 
  -5  -4   2      252.37      242.31      5.16 o 
  -4  -4   2       40.67       41.05      1.28 o 
  -3  -4   2      950.98      921.09     13.03 o 
  -2  -4   2      374.29      368.64      5.14 o 
  -1  -4   2      286.31      254.87      4.35 o 
   0  -4   2      945.05      905.71     14.15 o 
   1  -4   2        2.44        7.53      1.02 o 
   2  -4   2      483.44      493.10      7.73 o 
   3  -4   2      168.13      171.38      3.68 o 
   4  -4   2      248.81      246.69      4.98 o 
   5  -4   2        7.96        7.78      1.60 o 
   6  -4   2       21.10       20.13      1.59 o 
   7  -4   2       56.71       56.13      2.39 o 
   8  -4   2        4.12        4.22      2.68 o 
  -5  -3   2       84.66       82.43      5.45 o 
  -4  -3   2      377.21      372.80      5.87 o 
  -3  -3   2        1.33        0.50      0.45 o 
  -2  -3   2     1389.70     1401.93     19.56 o 
  -1  -3   2      148.30      140.45      2.33 o 
   0  -3   2       88.62       80.93      1.72 o 
   1  -3   2     3182.85     3117.24     52.27 o 
   2  -3   2       34.55       48.83      1.85 o 
   3  -3   2     1234.51     1230.07     20.51 o 
   4  -3   2       45.15       45.37      1.85 o 
   5  -3   2      311.32      305.34      4.97 o 
   6  -3   2       12.11       11.49      1.28 o 
   7  -3   2        1.46        2.75      1.40 o 
   8  -3   2       39.80       44.38      4.64 o 
  -8  -2   2       30.00       29.22      5.57 o 
  -7  -2   2      106.73      100.43     10.40 o 
  -6  -2   2       59.34       61.47      4.80 o 
  -5  -2   2      449.90      461.72     12.32 o 
  -4  -2   2       81.78       72.09      2.04 o 
  -3  -2   2      702.03      721.67      9.29 o 
  -2  -2   2       75.40       68.39      1.22 o 
  -1  -2   2     1785.27     1800.87     23.60 o 
   0  -2   2     1632.26     1667.90     20.80 o 
   1  -2   2        7.52        6.72      0.47 o 
   2  -2   2     3934.75     4053.30     56.25 o 
   3  -2   2       58.02       53.07      1.35 o 
   4  -2   2     1349.99     1442.63     22.18 o 
   5  -2   2       20.48       22.09      0.82 o 
   6  -2   2      160.91      166.06      2.74 o 
   7  -2   2      104.02      105.00      2.70 o 
   8  -2   2        9.88        8.76      1.99 o 
   9  -2   2      125.32      126.73      4.97 o 
  -8  -1   2        0.22       -0.30      1.94 o 
  -7  -1   2       82.67       78.91      6.68 o 
  -6  -1   2       27.91       27.94      2.13 o 
  -5  -1   2       95.93      106.67      2.54 o 
  -4  -1   2      544.49      520.08     15.08 o 
  -3  -1   2       10.60        8.54      0.67 o 
  -2  -1   2     1400.07     1429.70     16.87 o 
  -1  -1   2      862.58      886.63     12.06 o 
   0  -1   2       14.69       13.52      0.41 o 
   1  -1   2     1940.69     1999.50     28.40 o 
   2  -1   2       36.66       37.36      0.93 o 
   4  -1   2      602.94      645.79      7.49 o 
   5  -1   2      601.27      578.90      7.72 o 
   6  -1   2       13.92       13.40      1.47 o 
   7  -1   2       63.61       63.76      2.45 o 
   8  -1   2       68.96       64.51      2.69 o 
   9  -1   2        9.05       11.81      1.59 o 
  -8   0   2       42.88       39.82      2.60 o 
  -7   0   2        1.85        0.50      2.07 o 
  -6   0   2       73.92       65.87      2.12 o 
  -5   0   2      154.40      147.65      3.27 o 
  -4   0   2       26.80       30.26      1.21 o 
  -3   0   2     1513.72     1494.67     16.88 o 
  -2   0   2     1120.05     1125.63     11.91 o 
  -1   0   2     6179.15     5636.60     57.31 o 
   0   0   2       66.32       75.57      1.02 o 
   1   0   2     1588.82     1662.14     25.34 o 
   2   0   2     1225.72     1285.72     15.76 o 
   3   0   2      163.54      155.29      1.99 o 
   4   0   2     1672.33     1704.54     20.48 o 
   5   0   2       56.55       53.11      1.62 o 
   6   0   2      159.34      156.52      3.00 o 
   7   0   2       73.17       75.24      4.72 o 
   8   0   2        4.67        4.65      1.75 o 
   9   0   2       47.56       44.67      3.49 o 
  -8   1   2       59.60       64.01      3.14 o 
  -7   1   2       52.18       48.26      2.60 o 
  -6   1   2       46.75       43.24      1.67 o 
  -5   1   2       44.13       48.55      1.51 o 
  -4   1   2      345.90      321.81      6.45 o 
  -3   1   2        0.08       -0.60      0.40 o 
  -2   1   2     1154.29     1128.24     11.30 o 
  -1   1   2     2618.17     2621.12     27.11 o 
   0   1   2     1531.27     1560.72     18.56 o 
   1   1   2      277.99      297.35      2.87 o 
   2   1   2       64.14       69.36      0.90 o 
   3   1   2      831.81      838.15      8.27 o 
   4   1   2       92.81       80.07      1.49 o 
   5   1   2      528.48      529.53      7.93 o 
   6   1   2        4.19        3.06      0.84 o 
   7   1   2      304.64      309.88      6.28 o 
   8   1   2       36.01       38.02      2.15 o 
   9   1   2       51.74       56.35      5.35 o 
  -8   2   2       61.09       56.40      3.74 o 
  -7   2   2        0.49       -2.32      1.59 o 
  -6   2   2      171.97      171.85      4.14 o 
  -5   2   2      239.69      239.45      4.16 o 
  -4   2   2       68.64       77.88      1.59 o 
  -3   2   2     2563.87     2560.96     30.62 o 
  -2   2   2      566.10      594.40      6.64 o 
  -1   2   2      845.83      839.85      9.11 o 
   0   2   2       85.63      102.42      1.47 o 
   1   2   2     1498.75     1516.02     17.51 o 
   2   2   2      642.15      631.34      6.36 o 
   3   2   2      129.65      125.05      1.42 o 
   4   2   2     2345.48     2335.37     27.10 o 
   5   2   2       26.33       26.77      1.06 o 
   6   2   2      195.62      202.01      3.76 o 
   7   2   2       12.80       13.66      1.13 o 
   8   2   2        5.93        7.36      1.54 o 
   9   2   2        0.87        2.16      1.84 o 
  -8   3   2        0.17        3.06      2.44 o 
  -7   3   2        1.19        2.61      1.80 o 
  -6   3   2       44.43       41.10      2.10 o 
  -5   3   2        8.70        8.89      0.90 o 
  -4   3   2      586.03      566.91      7.18 o 
  -3   3   2      133.43      140.33      2.17 o 
  -2   3   2     4804.06     4790.69     52.37 o 
  -1   3   2       15.66       16.75      0.50 o 
   0   3   2     4720.54     4645.24     49.84 o 
   1   3   2      385.34      398.28      5.09 o 
   2   3   2       56.18       88.71      1.19 o 
   3   3   2      980.75     1029.62     11.65 o 
   4   3   2     1228.89     1363.86     18.23 o 
   5   3   2      919.73      928.43     14.84 o 
   6   3   2       34.04       35.61      1.58 o 
   7   3   2       94.18       92.92      2.53 o 
   8   3   2       25.33       26.92      2.36 o 
   9   3   2        1.44        3.39      2.10 o 
  -8   4   2       10.51       11.04      1.96 o 
  -7   4   2       19.75       18.58      1.65 o 
  -6   4   2      140.57      141.70      2.95 o 
  -5   4   2      270.86      255.84      4.12 o 
  -4   4   2      103.64      115.94      2.01 o 
  -3   4   2      915.04      929.23     11.66 o 
  -2   4   2       11.44        9.52      0.79 o 
  -1   4   2     2460.91     2520.62     27.20 o 
   0   4   2      259.08      268.50      3.40 o 
   1   4   2     1591.87     1674.87     22.05 o 
   2   4   2      715.41      724.22      9.63 o 
   3   4   2      648.06      652.15      9.29 o 
   4   4   2     3933.68     3979.16     57.47 o 
   5   4   2       36.22       36.32      1.26 o 
   6   4   2     2263.49     2165.46     49.85 o 
   7   4   2        0.26        0.05      1.11 o 
   8   4   2      162.98      153.94      6.76 o 
   9   4   2        7.95        5.54      2.31 o 
  -7   5   2       38.22       45.23      2.21 o 
  -6   5   2      105.55      102.28      3.61 o 
  -5   5   2      113.17      108.34      2.43 o 
  -4   5   2       90.18       79.61      2.30 o 
  -3   5   2       36.16       42.36      1.35 o 
  -2   5   2      534.65      517.77      7.59 o 
  -1   5   2       15.88       19.97      0.76 o 
   0   5   2     2211.27     2260.74     25.93 o 
   1   5   2       56.02       53.47      1.24 o 
   2   5   2      809.62      838.35     11.28 o 
   3   5   2      350.53      339.81      5.15 o 
   4   5   2      220.93      231.82      4.31 o 
   5   5   2      282.01      277.95      5.72 o 
   6   5   2      374.90      350.55     11.60 o 
   7   5   2       47.05       43.73      5.93 o 
   8   5   2      166.84      145.16      6.63 o 
   9   5   2        3.53        7.72      2.28 o 
  -7   6   2        4.41        3.93      2.06 o 
  -6   6   2       50.72       52.59      2.53 o 
  -5   6   2       90.13       88.28      3.29 o 
  -4   6   2      269.73      273.58      5.43 o 
  -3   6   2       87.70       87.88      2.59 o 
  -2   6   2       22.29       22.94      1.36 o 
  -1   6   2      510.96      484.94      6.76 o 
   0   6   2       67.15       67.67      1.41 o 
   1   6   2      345.96      319.79      4.68 o 
   2   6   2      181.73      170.91      3.04 o 
   3   6   2      246.76      225.07      3.57 o 
   4   6   2      147.14      139.05      3.28 o 
   5   6   2       11.03       11.17      1.45 o 
   6   6   2       99.17       93.88      3.47 o 
   7   6   2        0.02        2.97      2.38 o 
   8   6   2        2.62        0.17      2.59 o 
  -6   7   2       16.05       14.40      2.36 o 
  -5   7   2       26.35       28.21      2.44 o 
  -4   7   2       43.12       42.46      2.50 o 
  -3   7   2       30.07       32.32      2.10 o 
  -2   7   2      153.97      152.26      3.41 o 
  -1   7   2       61.27       66.78      4.37 o 
   0   7   2      960.85      975.83     13.86 o 
   1   7   2      138.93      154.58      2.90 o 
   2   7   2      350.84      346.91      5.60 o 
   3   7   2      743.12      759.11     10.36 o 
   4   7   2       53.64       53.63      1.94 o 
   5   7   2      277.33      266.99      5.84 o 
   6   7   2        0.41       -1.38      1.79 o 
   7   7   2       31.63       33.95      2.59 o 
   8   7   2        2.19        0.17      2.47 o 
  -6   8   2      115.63      123.82      4.54 o 
  -5   8   2        0.91        0.50      2.34 o 
  -4   8   2       42.71       47.12      2.90 o 
  -3   8   2       82.24       79.87      2.80 o 
  -2   8   2       19.38       13.84      1.80 o 
  -1   8   2      595.96      590.07     10.65 o 
   0   8   2      188.51      194.52      3.55 o 
   1   8   2     1304.01     1309.92     21.39 o 
   2   8   2        1.59        1.53      1.27 o 
   3   8   2      255.28      249.10      4.75 o 
   4   8   2       20.58       22.81      2.46 o 
   5   8   2       40.86       39.40      2.15 o 
   6   8   2       48.19       47.40      3.01 o 
   7   8   2        3.19        2.76      3.06 o 
  -5   9   2      115.55      127.82      4.81 o 
  -4   9   2        3.88       -0.02      2.36 o 
  -3   9   2       77.23       85.48      4.72 o 
  -2   9   2      251.07      241.86      5.48 o 
  -1   9   2        0.32       -0.19      1.59 o 
   0   9   2      789.79      750.41     13.29 o 
   1   9   2       32.03       36.80      1.82 o 
   2   9   2      711.11      671.86     12.41 o 
   3   9   2        4.69        4.38      1.84 o 
   4   9   2       27.18       25.00      2.20 o 
   5   9   2       14.61       11.74      2.62 o 
   6   9   2        6.52        5.20      1.62 o 
   7   9   2        7.39       12.31      3.90 o 
  -4  10   2       25.66       31.07      3.86 o 
  -3  10   2        2.91        4.82      2.52 o 
  -2  10   2       52.76       42.32      3.36 o 
  -1  10   2       84.76       90.26      3.48 o 
   0  10   2       86.35       80.65      4.01 o 
   1  10   2      288.68      296.99     11.11 o 
   2  10   2       68.05       69.04      3.13 o 
   3  10   2      120.74      116.04      4.07 o 
   4  10   2        3.43        2.69      2.09 o 
   5  10   2       11.32       12.13      2.79 o 
   6  10   2       23.46       24.23      3.21 o 
  -2  11   2       21.37       20.18     10.51 o 
  -1  11   2        0.52        0.86      2.88 o 
   0  11   2       29.01       26.94      3.37 o 
   1  11   2        1.60        2.79      2.72 o 
   2  11   2       15.77       16.30      2.48 o 
   3  11   2       10.86        9.27      3.02 o 
   4  11   2        2.47        3.82      2.41 o 
  -1 -10   3       18.48       19.98      3.82 o 
   0 -10   3        1.64        2.77      2.88 o 
   1 -10   3       15.75       28.23      9.07 o 
  -4  -9   3        1.97       -1.25      2.19 o 
  -3  -9   3       11.61        7.80      2.23 o 
  -2  -9   3        5.04        7.79      2.69 o 
  -1  -9   3       77.18       76.12      3.93 o 
   0  -9   3       41.27       46.17      3.32 o 
   1  -9   3       72.25       71.44      3.17 o 
   2  -9   3        0.12       -2.46      2.64 o 
   3  -9   3       49.75       42.83      4.27 o 
  -5  -8   3       65.66       64.88      3.22 o 
  -4  -8   3       23.90       25.04      2.28 o 
  -3  -8   3      194.53      191.75     11.51 o 
  -2  -8   3      294.69      294.41      6.89 o 
  -1  -8   3      215.63      216.24      4.81 o 
   0  -8   3      239.98      229.27      5.60 o 
   1  -8   3      125.68      125.09      3.95 o 
   2  -8   3       70.86       69.71      3.58 o 
   3  -8   3       26.12       28.39      2.89 o 
   4  -8   3       73.71       74.05      5.32 o 
   5  -8   3        0.62        0.11      2.78 o 
  -6  -7   3       14.81       14.73      2.60 o 
  -5  -7   3       19.25       23.83      3.82 o 
  -4  -7   3       63.86       63.47      2.61 o 
  -3  -7   3      103.44      107.61      3.52 o 
  -2  -7   3      229.25      237.04      5.10 o 
  -1  -7   3       45.81       47.38      2.39 o 
   0  -7   3      599.37      616.99     11.02 o 
   1  -7   3       26.15       26.69      1.78 o 
   2  -7   3      173.31      176.03      4.69 o 
   3  -7   3      141.52      136.98      4.46 o 
   4  -7   3        2.91        2.82      2.26 o 
   5  -7   3       40.90       45.49      3.34 o 
   6  -7   3        2.29        4.39      2.75 o 
  -7  -6   3        1.71        5.00      3.77 o 
  -6  -6   3       11.42       12.75      5.77 o 
  -5  -6   3       18.80       21.53      3.08 o 
  -4  -6   3        1.80        1.30      1.19 o 
  -3  -6   3      224.85      221.28      6.01 o 
  -2  -6   3       33.86       30.83      1.66 o 
  -1  -6   3       68.19       63.32      2.13 o 
   0  -6   3      113.76      113.48      3.50 o 
   1  -6   3        5.59        6.08      1.30 o 
   2  -6   3       65.81       62.23      3.07 o 
   3  -6   3        3.74        2.96      1.60 o 
   4  -6   3      267.78      261.51      5.80 o 
   5  -6   3        6.66        7.86      2.16 o 
   6  -6   3       56.20       52.71      3.06 o 
   7  -6   3       10.06       10.24      2.63 o 
  -7  -5   3        0.44        0.55      2.08 o 
  -6  -5   3      120.44      118.10      3.85 o 
  -5  -5   3       12.43       13.57      1.51 o 
  -4  -5   3      129.64      127.87      2.93 o 
  -3  -5   3       25.87       23.81      1.26 o 
  -2  -5   3      665.40      650.83     14.36 o 
  -1  -5   3       67.62       64.11      1.87 o 
   0  -5   3     1204.44     1208.56     20.49 o 
   1  -5   3      414.30      400.32      9.66 o 
   2  -5   3      659.71      625.13     12.23 o 
   3  -5   3      622.83      606.51     10.88 o 
   4  -5   3        6.34        4.51      1.41 o 
   5  -5   3      351.49      357.84      8.06 o 
   6  -5   3        8.90        8.87      2.15 o 
   7  -5   3        3.50        4.44      2.16 o 
  -7  -4   3       42.56       44.82      3.02 o 
  -6  -4   3       55.98       55.05      3.07 o 
  -5  -4   3      241.82      250.02      8.05 o 
  -4  -4   3      407.17      401.76      6.46 o 
  -3  -4   3      522.59      538.35      7.89 o 
  -2  -4   3      110.63      116.92      2.70 o 
  -1  -4   3     1077.67     1140.23     17.67 o 
   0  -4   3       28.95       24.15      1.06 o 
   1  -4   3      728.09      731.38     30.77 o 
   2  -4   3      493.93      460.83     10.82 o 
   3  -4   3      386.00      368.07      7.18 o 
   4  -4   3      318.50      297.03      5.87 o 
   5  -4   3        4.79        5.23      1.59 o 
   6  -4   3      207.54      207.39      5.35 o 
   7  -4   3        1.00        2.96      1.69 o 
   8  -4   3       17.90       22.49      2.39 o 
  -8  -3   3        8.70        7.11      1.99 o 
  -7  -3   3       33.65       31.66      2.44 o 
  -6  -3   3       97.73       94.42      3.21 o 
  -5  -3   3       89.55       80.83      2.55 o 
  -4  -3   3      215.38      216.84      4.53 o 
  -3  -3   3       15.83       15.42      0.75 o 
  -2  -3   3      205.53      192.04      3.34 o 
  -1  -3   3        5.30        4.68      0.53 o 
   0  -3   3      708.68      680.40     10.77 o 
   1  -3   3        5.20        6.34      0.93 o 
   2  -3   3      470.63      436.98     10.17 o 
   3  -3   3      599.29      550.79     10.16 o 
   4  -3   3       89.53       92.23      3.20 o 
   5  -3   3      227.79      232.65      5.44 o 
   6  -3   3        5.99        3.63      1.29 o 
   7  -3   3       30.99       33.20      1.95 o 
   8  -3   3        3.03        3.08      2.57 o 
  -8  -2   3       43.64       44.17      2.83 o 
  -7  -2   3        0.28       -0.96      1.54 o 
  -6  -2   3      187.37      190.24      4.67 o 
  -5  -2   3      202.83      205.73      6.57 o 
  -4  -2   3      404.11      420.67      8.04 o 
  -3  -2   3     1073.03     1062.62     15.81 o 
  -2  -2   3       13.34       13.83      0.57 o 
  -1  -2   3     3555.96     3603.00     46.48 o 
   0  -2   3      497.10      562.71      8.17 o 
   1  -2   3     2001.59     1940.73     27.38 o 
   2  -2   3     1125.00     1071.82     23.54 o 
   3  -2   3       21.31       36.20      1.46 o 
   4  -2   3      578.65      595.71      8.93 o 
   5  -2   3       28.06       30.37      1.13 o 
   6  -2   3      143.27      139.00      3.00 o 
   7  -2   3        1.18        0.73      1.58 o 
   8  -2   3        5.41        5.97      1.96 o 
   9  -2   3        4.61        3.65      2.56 o 
  -8  -1   3        1.99        4.86      2.25 o 
  -7  -1   3       13.70       15.06      2.09 o 
  -6  -1   3        0.69        0.93      1.05 o 
  -5  -1   3       55.60       50.75      3.02 o 
  -4  -1   3      141.11      137.89      3.00 o 
  -3  -1   3      280.62      295.33      3.99 o 
  -2  -1   3     1128.81     1099.94     12.50 o 
  -1  -1   3      241.64      253.78      3.10 o 
   0  -1   3     4938.28     4951.75     64.63 o 
   1  -1   3       11.33        9.49      0.79 o 
   2  -1   3      612.02      593.72      9.35 o 
   3  -1   3     1095.91     1115.56     17.28 o 
   4  -1   3        2.51        4.14      0.60 o 
   5  -1   3      907.19      925.90     10.22 o 
   6  -1   3        8.30        6.64      0.75 o 
   7  -1   3      212.53      212.79      4.13 o 
   8  -1   3        0.77        0.88      1.26 o 
   9  -1   3        0.38       -0.97      1.59 o 
  -8   0   3       15.81       15.06      4.36 o 
  -7   0   3       47.21       49.54      2.52 o 
  -6   0   3      267.52      266.70      6.13 o 
  -5   0   3      323.45      324.79      5.72 o 
  -4   0   3      414.82      418.28      7.04 o 
  -3   0   3     1049.54     1122.40     14.21 o 
  -2   0   3      403.78      397.03      4.29 o 
  -1   0   3     1970.58     1987.30     19.54 o 
   0   0   3      499.39      531.24      6.54 o 
   1   0   3     4731.43     4726.49     87.55 o 
   2   0   3      383.97      372.80      5.50 o 
   3   0   3      216.26      206.56      3.35 o 
   4   0   3     1141.93     1153.63     13.91 o 
   5   0   3       45.07       39.74      1.06 o 
   6   0   3      606.64      633.80     10.38 o 
   7   0   3        3.61        2.22      1.43 o 
   8   0   3       95.58       95.56      3.18 o 
   9   0   3        6.66        9.02      2.45 o 
  -8   1   3       12.09       12.77      4.31 o 
  -7   1   3       87.77       84.24      4.89 o 
  -6   1   3       20.93       19.15      1.86 o 
  -5   1   3      421.82      417.77      7.23 o 
  -4   1   3      109.35       95.60      2.20 o 
  -3   1   3     1172.26     1204.27     16.24 o 
  -2   1   3     1165.78     1143.28     13.46 o 
  -1   1   3     1282.13     1298.98     16.13 o 
   0   1   3      556.07      594.45      6.23 o 
   1   1   3     2234.36     2257.65     31.94 o 
   2   1   3      402.23      376.24      4.46 o 
   3   1   3      760.44      779.79      9.04 o 
   4   1   3      139.81      138.53      1.84 o 
   5   1   3      714.66      716.67      9.79 o 
   6   1   3      190.07      199.86      3.83 o 
   7   1   3       85.48       95.34      4.63 o 
   8   1   3       14.15       14.77      2.38 o 
   9   1   3       17.53       21.28      2.93 o 
  -8   2   3        2.46       -0.20      2.68 o 
  -7   2   3       26.99       25.12      2.40 o 
  -6   2   3       80.55       74.34      3.00 o 
  -5   2   3        1.45        0.59      1.03 o 
  -4   2   3      411.32      391.17      5.74 o 
  -3   2   3      397.08      382.19      5.19 o 
  -2   2   3        2.91        3.76      0.56 o 
  -1   2   3     5139.75     4857.29     52.54 o 
   0   2   3      130.61      135.57      2.03 o 
   1   2   3     1926.65     1909.47     22.07 o 
   2   2   3       47.16       42.60      0.63 o 
   3   2   3     1134.37     1145.07     11.66 o 
   4   2   3      604.73      584.04      7.03 o 
   5   2   3      110.19      111.96      2.02 o 
   6   2   3      583.31      598.48      9.72 o 
   7   2   3       15.97       16.27      1.47 o 
   8   2   3       18.68       19.77      2.57 o 
   9   2   3        9.56       11.21      1.97 o 
  -8   3   3        5.95        1.83      5.14 o 
  -7   3   3      124.83      118.38      4.36 o 
  -6   3   3      124.04      118.04      3.53 o 
  -5   3   3      296.00      297.55      4.66 o 
  -4   3   3      163.47      156.72      2.56 o 
  -3   3   3      267.40      254.88      3.31 o 
  -2   3   3      460.03      411.97      4.84 o 
  -1   3   3      213.91      247.69      3.17 o 
   0   3   3     2425.32     2358.29     27.89 o 
   1   3   3      236.51      258.59      3.44 o 
   3   3   3       43.35       41.03      0.69 o 
   4   3   3       34.99       34.37      1.30 o 
   5   3   3      114.74      112.00      2.60 o 
   6   3   3        2.25        2.92      0.89 o 
   7   3   3      155.32      163.36      5.03 o 
   8   3   3        9.13       11.98      2.18 o 
   9   3   3       38.84       43.53      5.13 o 
  -7   4   3       87.36       86.35      2.92 o 
  -6   4   3      221.99      226.21      8.46 o 
  -5   4   3       13.07       16.40      1.70 o 
  -4   4   3     1057.74     1072.18     12.43 o 
  -3   4   3      276.35      269.52      3.94 o 
  -2   4   3       27.02       21.56      0.75 o 
  -1   4   3     1928.78     1906.35     21.02 o 
   0   4   3      653.13      735.14      8.99 o 
   1   4   3     1775.85     1777.55     22.87 o 
   2   4   3      439.23      474.83     18.24 o 
   3   4   3     1207.43     1239.07     14.22 o 
   4   4   3       50.95       42.46      1.33 o 
   5   4   3      103.25      103.21      2.31 o 
   6   4   3      233.60      218.81      4.59 o 
   7   4   3        0.27        0.28      1.07 o 
   8   4   3       78.66       83.98      4.71 o 
   9   4   3        0.48        1.19      2.52 o 
  -7   5   3       10.29        7.96      1.95 o 
  -6   5   3        6.45       10.63      1.36 o 
  -5   5   3       15.26       17.43      1.31 o 
  -4   5   3      150.33      147.41      3.06 o 
  -3   5   3       91.95       99.18      2.46 o 
  -2   5   3      299.11      290.93      5.69 o 
  -1   5   3       18.19       21.11      0.79 o 
   1   5   3       16.77       16.98      1.29 o 
   3   5   3      129.70      139.26      2.26 o 
   4   5   3      209.02      194.59      3.40 o 
   5   5   3      167.31      166.81      3.81 o 
   6   5   3      119.64      113.69      3.10 o 
   7   5   3      142.79      138.42      9.49 o 
   8   5   3       24.64       20.76      2.73 o 
   9   5   3       15.94       14.13      2.84 o 
  -7   6   3        0.05        0.52      2.72 o 
  -6   6   3       43.91       44.58      1.99 o 
  -5   6   3        7.52        5.06      1.28 o 
  -4   6   3      131.02      128.22      2.96 o 
  -3   6   3      496.26      488.91      8.94 o 
  -2   6   3      427.54      450.96      7.06 o 
  -1   6   3      722.99      718.04     10.67 o 
   0   6   3       99.81       96.38      1.97 o 
   1   6   3     1357.46     1386.55     18.46 o 
   2   6   3       99.75       95.95      2.25 o 
   3   6   3      389.14      397.65      5.42 o 
   4   6   3       34.79       35.77      1.56 o 
   5   6   3      230.34      231.88      4.51 o 
   6   6   3      429.16      404.19      9.50 o 
   7   6   3       27.21       26.16      3.59 o 
   8   6   3      439.09      399.95     25.72 o 
  -6   7   3        0.22       -1.96      2.11 o 
  -5   7   3      154.42      163.44      5.07 o 
  -4   7   3       51.73       40.90      2.54 o 
  -3   7   3       78.83       78.03      2.64 o 
  -2   7   3      176.32      173.92      3.71 o 
  -1   7   3      107.12      109.03      3.24 o 
   0   7   3      394.79      381.06      5.12 o 
   1   7   3       38.26       38.85      1.54 o 
   2   7   3      743.09      718.99     11.74 o 
   3   7   3       39.72       37.06      1.52 o 
   4   7   3      123.73      122.83      3.05 o 
   5   7   3       63.35       62.22      2.34 o 
   6   7   3       36.89       41.38      2.57 o 
   7   7   3       34.05       38.10      3.26 o 
   8   7   3       67.25       59.46      3.87 o 
  -5   8   3       19.35       18.08      2.26 o 
  -4   8   3      116.93      113.18      4.10 o 
  -3   8   3       21.80       19.80      2.21 o 
  -2   8   3      301.58      295.88      6.10 o 
  -1   8   3       56.05       56.28      3.39 o 
   0   8   3       19.70       20.67      1.42 o 
   1   8   3      228.74      226.15      5.40 o 
   2   8   3       33.65       38.32      2.77 o 
   3   8   3      284.96      270.89      5.07 o 
   4   8   3        0.51       -0.88      1.30 o 
   5   8   3       17.89       19.46      1.84 o 
   6   8   3        7.05        8.73      2.06 o 
   7   8   3        0.17        2.86      2.83 o 
   8   8   3        8.71        9.45      3.22 o 
  -5   9   3       46.70       56.34      3.52 o 
  -4   9   3       59.53       61.57      3.32 o 
  -3   9   3      115.90      116.82      4.27 o 
  -2   9   3       61.10       62.88      3.00 o 
  -1   9   3       95.62       89.61      3.06 o 
   0   9   3       18.97       20.14      1.72 o 
   1   9   3        9.89        9.99      1.88 o 
   2   9   3      152.63      150.53      4.45 o 
   3   9   3       90.36       96.97      2.78 o 
   4   9   3      199.11      190.19      5.00 o 
   5   9   3       98.98      100.64      3.49 o 
   6   9   3       22.88       25.09      2.04 o 
   7   9   3       32.50       32.94      3.23 o 
  -4  10   3      133.01      140.98      5.03 o 
  -3  10   3        1.98        2.06      2.48 o 
  -2  10   3       85.70       94.96      3.75 o 
  -1  10   3       52.25       49.55      2.76 o 
   0  10   3        8.69        6.64      2.62 o 
   1  10   3      158.91      175.33      6.01 o 
   2  10   3       30.12       33.27      2.95 o 
   3  10   3      302.02      305.49      7.37 o 
   4  10   3        2.81        0.24      2.08 o 
   5  10   3       74.35       71.48      3.91 o 
   6  10   3        1.27        0.11      2.21 o 
  -2  11   3        5.63        4.78      4.24 o 
  -1  11   3       48.06       53.00      3.89 o 
   0  11   3       62.99       61.28      3.91 o 
   1  11   3        9.18        6.30      2.78 o 
   2  11   3      231.26      224.66      7.61 o 
   3  11   3        2.10        2.80      2.76 o 
   4  11   3      226.59      219.56      6.06 o 
   5  11   3        3.95        3.71      2.59 o 
   1  12   3       14.42       21.05      3.44 o 
   2  12   3       30.21       29.45      4.14 o 
  -3  -9   4       16.90       19.50      2.54 o 
  -2  -9   4        6.24       11.21      2.84 o 
  -1  -9   4        0.08       -0.18      2.57 o 
   0  -9   4       56.36       65.06      9.72 o 
   1  -9   4       50.11       48.26      3.43 o 
   2  -9   4       49.99       62.30      3.94 o 
  -4  -8   4       26.80       25.49      2.21 o 
  -3  -8   4       51.60       51.04      2.81 o 
  -2  -8   4        2.51        5.32      2.05 o 
  -1  -8   4       20.95       22.24      2.80 o 
   0  -8   4       65.94       59.74      2.83 o 
   1  -8   4       41.66       44.13      2.61 o 
   2  -8   4       20.04       18.24      2.77 o 
   3  -8   4       35.09       37.02      3.81 o 
   4  -8   4       17.96       16.94      3.88 o 
  -5  -7   4       22.81       29.09      3.72 o 
  -4  -7   4       40.85       39.26      2.46 o 
  -3  -7   4        1.68       -1.63      1.67 o 
  -2  -7   4       20.47       24.21      2.16 o 
  -1  -7   4        0.60       -0.27      1.71 o 
   0  -7   4       17.30       21.87      5.02 o 
   1  -7   4      122.14      105.47      3.48 o 
   2  -7   4      109.55      119.75      4.12 o 
   3  -7   4      124.50      118.57      4.09 o 
   4  -7   4        3.27        0.76      2.56 o 
   5  -7   4       77.65       74.32      4.71 o 
  -6  -6   4       34.01       38.40      5.03 o 
  -5  -6   4       22.52       20.40      2.50 o 
  -4  -6   4      126.93      126.81      3.25 o 
  -3  -6   4      145.40      143.07      6.52 o 
  -2  -6   4        9.42        8.87      1.46 o 
  -1  -6   4      838.35      828.37     16.37 o 
   0  -6   4      381.73      363.65      8.21 o 
   1  -6   4      647.67      630.54     12.68 o 
   2  -6   4      487.33      462.88      9.63 o 
   3  -6   4      261.00      261.62      6.23 o 
   4  -6   4       61.07       58.64      3.88 o 
   5  -6   4       29.04       34.37      3.36 o 
   6  -6   4       86.36       77.17      4.15 o 
  -7  -5   4       10.34       10.86      2.11 o 
  -6  -5   4        5.07        4.23      1.75 o 
  -5  -5   4       55.62       56.06      3.58 o 
  -4  -5   4      126.79      127.61      2.78 o 
  -3  -5   4      154.34      152.54      3.17 o 
  -2  -5   4      116.25      115.68      2.89 o 
  -1  -5   4      101.82      107.57      2.54 o 
   0  -5   4      552.02      535.50     10.70 o 
   1  -5   4      109.49      117.95      3.30 o 
   2  -5   4     1113.21     1077.00     24.23 o 
   3  -5   4        4.09        5.58      1.54 o 
   4  -5   4      602.38      575.45     11.65 o 
   5  -5   4       23.93       16.61      3.37 o 
   6  -5   4        3.02        1.42      3.47 o 
   7  -5   4       36.44       37.76      2.82 o 
  -7  -4   4        3.81        4.35      2.47 o 
  -6  -4   4        4.18        4.46      2.01 o 
  -5  -4   4       21.12       22.35      2.29 o 
  -4  -4   4       67.67       60.27      1.96 o 
  -3  -4   4      224.68      223.10      3.74 o 
  -2  -4   4      159.90      156.06      2.82 o 
  -1  -4   4      625.88      638.72      9.33 o 
   0  -4   4        9.17       10.07      0.95 o 
   1  -4   4      197.49      197.36      4.64 o 
   2  -4   4      164.38      163.19      4.79 o 
   3  -4   4        4.89        4.61      1.34 o 
   4  -4   4      128.01      127.36      3.72 o 
   5  -4   4        3.03        2.05      1.87 o 
   6  -4   4       49.88       48.91      2.96 o 
   7  -4   4        0.25        1.05      1.76 o 
   8  -4   4       22.94       24.42      2.54 o 
  -7  -3   4       10.32       14.88      2.44 o 
  -6  -3   4        4.33        7.35      2.09 o 
  -5  -3   4       16.03       15.35      1.43 o 
  -4  -3   4      358.51      363.03      6.38 o 
  -3  -3   4       79.36       73.16      1.96 o 
  -2  -3   4      807.36      849.60     12.16 o 
  -1  -3   4       14.81       19.36      0.83 o 
   0  -3   4     1488.20     1546.42     25.30 o 
   1  -3   4        1.35        0.08      0.82 o 
   2  -3   4     1692.64     1647.02     36.05 o 
   3  -3   4      136.33      133.81      4.02 o 
   4  -3   4      703.78      634.50     14.33 o 
   5  -3   4      605.44      617.46     19.91 o 
   6  -3   4       19.92       24.40      1.93 o 
   7  -3   4      222.22      227.49      4.96 o 
   8  -3   4        0.27       -1.37      1.65 o 
  -8  -2   4       24.06       25.19      3.02 o 
  -7  -2   4        3.26        3.82      2.28 o 
  -6  -2   4       84.40       72.05      4.22 o 
  -5  -2   4       97.35      105.32      3.66 o 
  -4  -2   4      222.22      224.81      4.71 o 
  -3  -2   4      851.86      893.19     14.93 o 
  -2  -2   4     1321.32     1413.65     19.86 o 
  -1  -2   4      994.55     1067.98     13.27 o 
   0  -2   4      538.72      648.79     10.44 o 
   1  -2   4     2326.96     2473.12     37.33 o 
   2  -2   4       73.85       86.52      2.84 o 
   3  -2   4     1206.17     1183.38     26.04 o 
   4  -2   4      134.83      119.59      2.69 o 
   5  -2   4      191.99      191.64      4.59 o 
   6  -2   4       92.15       89.38      2.58 o 
   7  -2   4       15.18       19.25      1.76 o 
   8  -2   4       87.11       88.32      3.32 o 
  -8  -1   4       13.90       17.43      2.73 o 
  -7  -1   4       57.99       53.46      3.65 o 
  -6  -1   4       22.43       20.13      2.12 o 
  -5  -1   4      365.68      340.42      7.68 o 
  -4  -1   4      213.02      232.48      4.30 o 
  -3  -1   4      588.06      607.17      8.44 o 
  -2  -1   4      820.10      886.95     11.57 o 
  -1  -1   4      302.45      316.97      4.39 o 
   0  -1   4      105.87       89.75      1.66 o 
   1  -1   4        2.04        0.11      0.57 o 
   2  -1   4     1052.08     1001.05     18.97 o 
   3  -1   4        6.14        9.81      1.20 o 
   4  -1   4      305.91      288.30      4.22 o 
   5  -1   4      100.26       93.63      1.67 o 
   6  -1   4       65.45       68.98      2.32 o 
   7  -1   4       46.54       46.38      1.86 o 
   8  -1   4        0.19       -0.70      2.51 o 
   9  -1   4       12.82       13.49      2.64 o 
  -8   0   4       13.73        7.61      2.72 o 
  -7   0   4       57.87       57.53      3.30 o 
  -6   0   4      106.35      104.53      4.38 o 
  -5   0   4        0.35       -0.50      1.13 o 
  -4   0   4      998.47     1034.18     17.53 o 
  -3   0   4      349.79      355.36      5.56 o 
  -2   0   4     1917.98     2034.85     21.06 o 
  -1   0   4     1118.34     1163.73     11.54 o 
   0   0   4     1269.04     1368.54     15.77 o 
   1   0   4     3624.49     3740.16     49.22 o 
   2   0   4      693.78      791.92     13.44 o 
   3   0   4     2806.95     2882.95     43.85 o 
   4   0   4      522.12      521.51      8.26 o 
   5   0   4       43.20       38.28      0.94 o 
   6   0   4      234.04      237.84      4.35 o 
   7   0   4        2.41        0.19      0.99 o 
   8   0   4       22.02       22.44      1.44 o 
   9   0   4        5.84        5.66      2.06 o 
  -8   1   4        1.21        2.45      2.86 o 
  -7   1   4       42.95       42.44      2.77 o 
  -6   1   4        6.22        7.26      1.87 o 
  -5   1   4       49.78       52.60      2.84 o 
  -4   1   4        9.59        7.67      0.85 o 
  -3   1   4       61.36       53.43      1.46 o 
  -2   1   4      199.89      184.80      2.27 o 
  -1   1   4     1253.36     1257.73     20.09 o 
   0   1   4     1819.43     1840.86     18.99 o 
   1   1   4     1859.28     1853.10     30.81 o 
   2   1   4     2040.59     2054.15     24.55 o 
   3   1   4        1.53        1.61      0.38 o 
   4   1   4      676.68      674.57      7.88 o 
   5   1   4      180.78      171.98      2.64 o 
   6   1   4       41.74       43.72      1.99 o 
   7   1   4      296.81      284.02      5.81 o 
   8   1   4        2.77        1.35      1.66 o 
   9   1   4       37.62       37.97      2.47 o 
  -8   2   4       44.90       43.59      3.88 o 
  -7   2   4        1.93        2.82      2.10 o 
  -6   2   4      157.00      142.77      4.42 o 
  -5   2   4       14.67       11.47      1.55 o 
  -4   2   4      734.33      755.19     10.70 o 
  -3   2   4      241.85      261.26      3.73 o 
  -2   2   4      902.99      939.44     10.44 o 
  -1   2   4     2116.71     2323.61     26.87 o 
   0   2   4      373.80      370.86      4.22 o 
   1   2   4     4816.52     4586.31    167.73 o 
   2   2   4       10.32        7.47      0.37 o 
   3   2   4     1689.62     1682.43     17.71 o 
   4   2   4        1.45        2.01      0.39 o 
   5   2   4      151.68      156.65      2.26 o 
   6   2   4      234.81      232.52      4.25 o 
   7   2   4        3.67        4.00      1.34 o 
   8   2   4      194.26      200.56      5.31 o 
   9   2   4        4.92        9.10      1.93 o 
  -7   3   4      142.42      144.94      4.98 o 
  -6   3   4       43.20       43.74      2.70 o 
  -5   3   4      327.00      324.42      7.95 o 
  -4   3   4       25.41       24.02      0.99 o 
  -3   3   4     1467.18     1500.30     18.45 o 
  -2   3   4       11.78        7.95      0.62 o 
  -1   3   4     2694.56     2751.53     31.98 o 
   0   3   4      490.31      493.36      6.35 o 
   1   3   4      556.89      586.95      8.51 o 
   2   3   4      788.70      796.60      9.65 o 
   3   3   4      203.31      219.53      2.45 o 
   4   3   4      838.73      830.28     10.80 o 
   5   3   4       79.53       80.78      1.67 o 
   6   3   4       30.70       33.45      1.25 o 
   7   3   4       79.55       83.36      2.62 o 
   8   3   4       12.27       17.20      2.55 o 
   9   3   4       24.77       27.68      3.62 o 
  -7   4   4       14.71       18.18      2.67 o 
  -6   4   4       14.15       12.55      2.61 o 
  -5   4   4      102.92      112.48      4.19 o 
  -4   4   4       80.47       73.23      2.22 o 
  -3   4   4        1.02        0.56      0.69 o 
  -2   4   4     1440.97     1448.55     18.75 o 
  -1   4   4      264.98      229.50      3.06 o 
   0   4   4      232.90      202.84      2.86 o 
   1   4   4     1514.47     1480.58     22.39 o 
   2   4   4        0.77        2.52      0.53 o 
   3   4   4      544.18      532.94      6.27 o 
   4   4   4      168.76      170.61      2.53 o 
   5   4   4      525.25      517.03      8.58 o 
   6   4   4       44.96       48.55      1.79 o 
   7   4   4       55.89       59.65      5.08 o 
   8   4   4       56.04       58.68      3.06 o 
   9   4   4        3.44        3.98      2.89 o 
  -7   5   4       65.68       56.98      2.92 o 
  -6   5   4        1.11        2.72      1.35 o 
  -5   5   4      338.59      319.68      5.49 o 
  -4   5   4       60.32       55.50      1.87 o 
  -3   5   4      539.91      520.64      7.34 o 
  -2   5   4      718.20      729.61     10.67 o 
  -1   5   4      657.88      647.45      9.51 o 
   0   5   4      293.92      263.24      4.07 o 
   1   5   4        3.29        3.75      0.55 o 
   2   5   4     1123.03     1149.02     13.96 o 
   3   5   4        1.36        1.62      0.61 o 
   4   5   4      528.74      520.06      6.88 o 
   5   5   4       51.17       51.96      1.45 o 
   6   5   4       46.30       50.20      1.80 o 
   7   5   4       10.56       11.06      1.61 o 
   8   5   4        1.28        1.99      2.52 o 
   9   5   4       12.31       13.37      3.05 o 
  -6   6   4       63.97       65.52      2.45 o 
  -5   6   4      191.99      200.07      3.75 o 
  -4   6   4      471.88      467.19      6.97 o 
  -3   6   4      192.78      198.17      4.12 o 
  -2   6   4     1114.24     1114.89     14.89 o 
  -1   6   4      167.12      179.73      3.96 o 
   0   6   4      545.79      526.91      7.71 o 
   1   6   4      807.35      833.85     11.11 o 
   2   6   4       53.57       66.46      1.61 o 
   3   6   4     1002.59     1010.51     13.50 o 
   4   6   4       55.18       56.52      1.52 o 
   5   6   4      202.48      210.07      4.95 o 
   6   6   4        7.23        6.52      1.74 o 
   7   6   4       25.96       29.31      5.44 o 
   8   6   4       18.51       22.02      7.17 o 
   9   6   4        0.15        2.63      3.05 o 
  -6   7   4       23.61       23.74      2.89 o 
  -5   7   4       47.96       45.28      2.20 o 
  -4   7   4       20.58       26.70      1.97 o 
  -3   7   4      115.11      128.05      3.03 o 
  -2   7   4       14.11        9.99      1.38 o 
  -1   7   4       37.48       40.01      1.70 o 
   0   7   4       80.80       79.61      2.10 o 
   1   7   4        3.11        2.12      0.77 o 
   2   7   4      842.05      862.28     11.72 o 
   3   7   4        5.43        6.60      0.87 o 
   4   7   4      908.44      890.29     14.00 o 
   5   7   4        4.55        3.22      1.37 o 
   6   7   4       88.76       89.90      3.55 o 
   7   7   4       15.28       12.60      2.26 o 
   8   7   4       21.16       18.02      2.87 o 
  -5   8   4        0.94       -2.68      1.78 o 
  -4   8   4       63.71       64.41      3.21 o 
  -3   8   4       16.42       18.00      2.21 o 
  -2   8   4      191.61      197.25      4.59 o 
  -1   8   4      190.90      180.86      4.61 o 
   0   8   4      499.73      518.96      8.60 o 
   1   8   4      205.85      210.77      3.66 o 
   2   8   4       21.38       19.37      1.32 o 
   3   8   4      364.92      366.70      6.45 o 
   4   8   4        7.44        8.56      1.28 o 
   5   8   4      171.39      178.13      4.63 o 
   6   8   4        6.80        8.79      1.95 o 
   7   8   4       35.60       37.77      2.92 o 
   8   8   4       17.48        9.09      3.14 o 
  -5   9   4       23.49       23.84      3.06 o 
  -4   9   4        9.80       10.45      2.57 o 
  -3   9   4      128.26      130.45      4.55 o 
  -2   9   4       24.30       21.93      2.06 o 
  -1   9   4       99.57      106.20      3.86 o 
   0   9   4      203.86      194.64      6.14 o 
   1   9   4      178.02      162.20      5.45 o 
   2   9   4       41.71       42.32      2.50 o 
   3   9   4       35.13       32.37      2.08 o 
   4   9   4       72.90       73.76      2.63 o 
   5   9   4        7.87        7.30      1.89 o 
   6   9   4       25.17       26.60      2.20 o 
   7   9   4        3.12        5.80      2.63 o 
  -4  10   4        1.00       -3.02      2.62 o 
  -3  10   4        4.41        3.28      2.47 o 
  -2  10   4       67.50       68.04      3.86 o 
  -1  10   4        1.97        2.14      2.70 o 
   0  10   4       84.85       84.30      4.18 o 
   1  10   4       50.58       52.04      3.35 o 
   2  10   4       44.95       42.45      3.16 o 
   3  10   4       47.14       50.89      2.28 o 
   4  10   4        0.43       -0.66      1.67 o 
   5  10   4       33.74       40.81      5.43 o 
   6  10   4        0.48        1.03      2.08 o 
  -2  11   4       53.50       54.33      5.22 o 
  -1  11   4      128.38      130.71      5.58 o 
   0  11   4       15.97       24.36      4.62 o 
   1  11   4       31.04       23.65      3.22 o 
   2  11   4        5.34        8.23      2.75 o 
   3  11   4        1.20       -2.35      2.13 o 
   4  11   4       21.33       23.44      2.68 o 
   5  11   4       21.34       16.78      2.85 o 
   0  12   4      102.74      100.04      5.77 o 
   1  12   4        1.34       -0.77      3.00 o 
   2  12   4       10.20        8.61      3.12 o 
   3  12   4       22.91       31.44      3.37 o 
   0  -9   5       35.17       39.83      4.78 o 
   1  -9   5        1.43       -0.31      4.16 o 
  -3  -8   5       30.50       31.61      2.31 o 
  -2  -8   5       32.34       38.84      3.13 o 
  -1  -8   5      111.19      111.28      4.57 o 
   0  -8   5       11.08        9.48      3.57 o 
   1  -8   5       37.37       43.65      3.25 o 
   2  -8   5       21.73       18.73      2.96 o 
   3  -8   5       25.70       29.05      4.12 o 
  -4  -7   5       33.40       33.69      3.14 o 
  -3  -7   5       12.65       14.52      1.82 o 
  -2  -7   5       42.74       40.18      2.46 o 
  -1  -7   5       39.21       40.62      2.27 o 
   0  -7   5       46.70       50.20      3.02 o 
   1  -7   5       31.10       37.49      4.92 o 
   2  -7   5       77.97       83.12      4.31 o 
   3  -7   5       41.50       34.05      3.14 o 
   4  -7   5      112.07      132.08      5.48 o 
   5  -7   5       62.75       66.89      4.09 o 
  -5  -6   5       37.24       44.16      6.06 o 
  -4  -6   5       15.46       17.03      1.65 o 
  -3  -6   5      133.41      124.38      3.83 o 
  -2  -6   5      141.11      143.64      3.69 o 
  -1  -6   5      170.57      166.83      4.54 o 
   0  -6   5       17.52       24.28      2.70 o 
   1  -6   5      183.46      191.15      5.61 o 
   2  -6   5       72.71       62.04      2.62 o 
   3  -6   5       79.84       83.65      3.27 o 
   4  -6   5       55.75       46.99      5.26 o 
   5  -6   5       51.50       55.09      4.66 o 
   6  -6   5        0.93        4.92      2.94 o 
  -6  -5   5        0.52        0.15      1.96 o 
  -5  -5   5       29.53       27.57      2.28 o 
  -4  -5   5      148.35      141.40      3.56 o 
  -3  -5   5      222.48      221.08      4.50 o 
  -2  -5   5      356.81      353.89      8.63 o 
  -1  -5   5      190.69      197.28      5.29 o 
   0  -5   5       95.51       92.88      3.11 o 
   1  -5   5        5.97        7.13      1.44 o 
   2  -5   5       37.17       33.86      1.97 o 
   3  -5   5      125.36      100.33      3.53 o 
   4  -5   5      129.42      136.30      6.06 o 
   5  -5   5      123.65      110.16      4.39 o 
   6  -5   5       42.96       44.33      3.26 o 
   7  -5   5       31.93       32.51      2.91 o 
  -6  -4   5       89.44       89.24      4.33 o 
  -5  -4   5        1.99        1.25      2.11 o 
  -4  -4   5      121.51      120.08      5.00 o 
  -3  -4   5       44.57       44.27      3.05 o 
  -2  -4   5      461.29      460.63      7.01 o 
  -1  -4   5      377.30      372.13      5.42 o 
   0  -4   5      152.59      159.19      3.90 o 
   1  -4   5     1493.51     1431.71     27.03 o 
   2  -4   5      159.78      136.77      3.74 o 
   3  -4   5      751.57      741.85     21.27 o 
   4  -4   5      509.68      498.61     15.01 o 
   5  -4   5      268.13      241.23      7.52 o 
   6  -4   5      104.46       99.05      4.18 o 
   7  -4   5       53.68       58.37      2.73 o 
  -7  -3   5       12.30       13.18      2.94 o 
  -6  -3   5       19.06       17.50      2.89 o 
  -5  -3   5      128.48      126.91      4.97 o 
  -4  -3   5        2.87        1.33      1.00 o 
  -3  -3   5      256.28      254.18      4.88 o 
  -2  -3   5      262.91      279.25      6.09 o 
  -1  -3   5      415.82      428.56      6.00 o 
   0  -3   5      387.85      388.57      5.98 o 
   1  -3   5       52.53       47.78      1.89 o 
   2  -3   5      823.55      808.29     15.57 o 
   3  -3   5      302.10      303.32      7.69 o 
   4  -3   5      861.73      851.77     16.36 o 
   5  -3   5       72.63       75.48      3.98 o 
   6  -3   5      471.94      466.30      9.37 o 
   7  -3   5        1.19       -0.39      1.65 o 
   8  -3   5       13.66       15.37      2.23 o 
  -7  -2   5       11.16       10.74      2.81 o 
  -6  -2   5       61.76       61.92      4.43 o 
  -5  -2   5        4.50        3.71      2.20 o 
  -4  -2   5      146.91      136.47      3.26 o 
  -3  -2   5       31.83       37.07      1.39 o 
  -2  -2   5      362.98      328.55      5.43 o 
  -1  -2   5      582.22      599.09      8.13 o 
   0  -2   5      776.90      769.29     12.18 o 
   1  -2   5      614.99      614.34     10.60 o 
   2  -2   5        1.59        2.18      1.14 o 
   3  -2   5      581.93      617.30     14.13 o 
   4  -2   5       41.24       44.03      2.57 o 
   5  -2   5       26.87       27.70      1.40 o 
   6  -2   5       45.01       38.23      1.84 o 
   7  -2   5        2.83        2.11      1.50 o 
   8  -2   5        0.78       -1.12      2.11 o 
  -7  -1   5       60.67       61.60      4.43 o 
  -6  -1   5       17.87       15.07      2.26 o 
  -5  -1   5       68.48       74.22      5.21 o 
  -4  -1   5        1.02        0.24      0.87 o 
  -3  -1   5      236.23      203.30      3.91 o 
  -2  -1   5      642.87      709.76      8.83 o 
  -1  -1   5      343.16      338.39      4.75 o 
   0  -1   5     1995.57     2172.65     26.25 o 
   1  -1   5       47.78       41.07      1.73 o 
   2  -1   5      856.77      892.50     17.10 o 
   3  -1   5        0.47       -1.16      1.05 o 
   4  -1   5     1380.29     1397.59     23.46 o 
   5  -1   5       21.35       19.25      1.05 o 
   6  -1   5      419.95      414.32      7.50 o 
   7  -1   5      168.97      173.53      3.93 o 
   8  -1   5       47.07       53.24      2.64 o 
   9  -1   5       57.90       56.39      3.56 o 
  -7   0   5       40.80       37.39      4.85 o 
  -6   0   5      194.96      200.39     12.95 o 
  -5   0   5       30.09       25.05      3.71 o 
  -4   0   5      319.27      324.61      5.85 o 
  -3   0   5      237.00      253.67      4.68 o 
  -2   0   5      645.90      637.07      8.95 o 
  -1   0   5     2380.30     2580.46     31.38 o 
   0   0   5     2171.08     2357.61     28.44 o 
   1   0   5     1345.79     1428.99     20.38 o 
   2   0   5     2056.16     2302.19     43.95 o 
   3   0   5     1389.57     1446.24     23.72 o 
   4   0   5       70.36       75.04      1.78 o 
   5   0   5      687.78      707.30      8.80 o 
   6   0   5        7.36        4.77      1.02 o 
   7   0   5       89.02       91.97      2.58 o 
   8   0   5       13.25       15.71      1.96 o 
   9   0   5       20.93       24.99      2.34 o 
  -7   1   5       66.95       75.23     10.78 o 
  -6   1   5       96.89      100.31      3.69 o 
  -5   1   5      339.83      340.98     13.77 o 
  -4   1   5       16.18       16.69      1.05 o 
  -3   1   5     1081.43     1075.20     13.12 o 
  -2   1   5      206.03      246.19      3.14 o 
  -1   1   5      808.61      862.18      9.86 o 
   0   1   5     1610.40     1796.03     20.50 o 
   1   1   5     1303.90     1449.55     17.92 o 
   2   1   5      585.45      600.25      8.47 o 
   3   1   5      143.80      146.33      2.09 o 
   4   1   5      260.49      231.61      3.53 o 
   5   1   5       10.26       10.05      0.71 o 
   6   1   5       46.40       45.86      1.45 o 
   7   1   5        6.80        6.71      2.24 o 
   8   1   5        8.32        9.21      1.73 o 
   9   1   5        9.73       10.36      2.05 o 
  -7   2   5       11.45        9.54      2.41 o 
  -6   2   5       45.78       50.04      3.74 o 
  -5   2   5      137.35      137.36      4.14 o 
  -4   2   5      397.95      390.30      6.33 o 
  -3   2   5        5.74        9.27      0.66 o 
  -2   2   5     2608.22     2730.38     29.44 o 
  -1   2   5        5.51        5.39      0.42 o 
   0   2   5     2563.80     2775.46     31.48 o 
   1   2   5      578.77      611.32      8.95 o 
   2   2   5     1261.71     1376.97     16.53 o 
   3   2   5     2053.77     2104.16     24.98 o 
   4   2   5       34.86       35.20      0.87 o 
   5   2   5     1285.73     1220.22     22.47 o 
   6   2   5       41.84       43.67      1.43 o 
   7   2   5       31.06       34.82      1.82 o 
   8   2   5       58.86       56.87      2.43 o 
   9   2   5        6.63        6.37      1.95 o 
  -7   3   5       22.01       21.09      2.69 o 
  -6   3   5       16.18       16.56      2.27 o 
  -5   3   5      217.21      218.38      5.77 o 
  -4   3   5       28.77       30.19      1.19 o 
  -3   3   5      113.43      102.11      1.85 o 
  -2   3   5      117.82      126.10      2.07 o 
  -1   3   5      485.94      459.55      5.64 o 
   0   3   5        4.73        6.13      0.48 o 
   1   3   5     1338.60     1310.74     19.72 o 
   2   3   5      323.71      303.03      4.12 o 
   3   3   5      518.88      525.90      6.07 o 
   4   3   5      392.98      390.59      4.19 o 
   5   3   5        0.01        0.29      0.60 o 
   6   3   5      436.73      451.27      6.94 o 
   7   3   5        1.30       -0.59      1.27 o 
   8   3   5       18.23       20.60      1.83 o 
   9   3   5       25.46       26.91      2.48 o 
  -7   4   5        5.68        9.74      3.09 o 
  -6   4   5      141.51      134.96      4.72 o 
  -5   4   5       28.82       34.47      1.88 o 
  -4   4   5      417.06      407.10      6.75 o 
  -3   4   5       38.76       45.49      1.65 o 
  -2   4   5      611.07      618.81      8.43 o 
  -1   4   5      263.54      310.26      4.19 o 
   0   4   5     1850.44     1931.09     27.17 o 
   1   4   5     1921.19     1947.40     40.18 o 
   2   4   5      588.16      603.02      7.42 o 
   3   4   5     1509.05     1503.99     23.91 o 
   4   4   5      134.40      131.35      1.87 o 
   5   4   5      283.05      287.49      4.34 o 
   6   4   5        8.94        8.42      1.19 o 
   7   4   5       67.64       73.35      2.95 o 
   8   4   5       17.02       15.17      2.85 o 
   9   4   5        1.57        1.75      3.13 o 
  -7   5   5       13.70       10.79      2.21 o 
  -6   5   5       60.66       72.79      3.05 o 
  -5   5   5      319.59      298.74      5.60 o 
  -4   5   5      158.46      155.10      3.00 o 
  -3   5   5      677.72      664.47      8.84 o 
  -2   5   5       66.48       75.20      1.73 o 
  -1   5   5     1339.28     1304.43     18.58 o 
   0   5   5       34.43       29.87      0.98 o 
   1   5   5     1539.97     1579.71     23.22 o 
   2   5   5      152.24      138.17      2.27 o 
   3   5   5      496.26      507.86      6.75 o 
   4   5   5      413.55      402.75      5.52 o 
   5   5   5       23.14       24.66      0.98 o 
   6   5   5      126.43      125.64      3.68 o 
   7   5   5       11.92       13.95      1.74 o 
   8   5   5        5.54        6.68      3.05 o 
   9   5   5        8.91        6.10      3.18 o 
  -6   6   5       13.61       15.25      1.75 o 
  -5   6   5       23.13       27.67      1.70 o 
  -4   6   5       56.85       48.87      1.72 o 
  -3   6   5      238.13      244.57      4.57 o 
  -2   6   5      166.11      161.55      4.07 o 
  -1   6   5       89.00       85.65      2.10 o 
   0   6   5      726.14      692.95     11.38 o 
   1   6   5       25.08       20.32      0.92 o 
   2   6   5      265.69      243.60      3.26 o 
   3   6   5      299.98      293.60      3.93 o 
   4   6   5        1.66        1.45      0.67 o 
   5   6   5      185.36      180.57      3.23 o 
   6   6   5        9.26        8.26      1.69 o 
   7   6   5       58.32       57.33      4.46 o 
   8   6   5        0.38        1.10      2.33 o 
   9   6   5        6.02        3.37      3.24 o 
  -6   7   5       48.04       53.76      3.49 o 
  -5   7   5       22.82       18.19      2.07 o 
  -4   7   5       23.93       25.55      2.04 o 
  -3   7   5      478.12      446.55      7.52 o 
  -2   7   5       21.19       21.98      1.43 o 
  -1   7   5      753.83      737.60     15.52 o 
   0   7   5      370.17      372.93     10.15 o 
   1   7   5      519.12      517.15      7.23 o 
   2   7   5       78.24       82.09      1.83 o 
   3   7   5        5.91        6.59      0.83 o 
   4   7   5      259.61      259.57      4.99 o 
   5   7   5        1.32        0.85      1.00 o 
   6   7   5      136.06      134.41      4.50 o 
   7   7   5        3.09        4.01      2.49 o 
   8   7   5       14.84       17.89      2.88 o 
  -5   8   5       60.41       64.44      2.97 o 
  -4   8   5       33.43       28.90      3.62 o 
  -3   8   5      188.75      188.43      6.30 o 
  -2   8   5      302.70      304.30      7.25 o 
  -1   8   5      203.18      188.49      5.10 o 
   0   8   5      735.43      736.54     20.51 o 
   1   8   5       11.61       13.55      1.10 o 
   2   8   5      850.48      834.71     19.51 o 
   3   8   5       68.01       66.50      1.98 o 
   4   8   5        1.01        0.66      1.17 o 
   5   8   5      173.71      173.45      3.89 o 
   6   8   5       18.08       17.85      1.91 o 
   7   8   5       47.95       45.59      3.02 o 
   8   8   5        0.89        3.73      3.00 o 
  -4   9   5       75.99       81.99      3.75 o 
  -3   9   5       49.39       48.80      4.92 o 
  -2   9   5       65.09       70.00      3.84 o 
  -1   9   5       56.65       63.24      3.07 o 
   0   9   5        5.66        7.91      1.90 o 
   1   9   5        3.93        4.70      1.80 o 
   2   9   5       80.01       85.80      3.25 o 
   3   9   5       12.55       10.97      1.64 o 
   4   9   5       73.43       75.17      2.43 o 
   5   9   5        5.85        6.78      1.88 o 
   6   9   5      117.08      115.59      3.93 o 
   7   9   5        4.31        2.45      2.58 o 
  -3  10   5        6.51        5.13      3.05 o 
  -2  10   5       61.42       55.64      3.81 o 
  -1  10   5        0.22        1.30      2.23 o 
   0  10   5      123.11      130.86      5.45 o 
   1  10   5       12.15       16.18      2.66 o 
   2  10   5       75.88       74.08      3.68 o 
   3  10   5       89.90       93.28      2.87 o 
   4  10   5       11.79        9.49      1.83 o 
   5  10   5       93.27       98.22      3.69 o 
   6  10   5        4.06        5.90      2.15 o 
  -2  11   5       27.07       28.41      4.72 o 
  -1  11   5       78.92       80.10      5.84 o 
   0  11   5        4.76        0.77      3.20 o 
   1  11   5       97.51       96.60      4.64 o 
   2  11   5       27.98       35.00      4.47 o 
   3  11   5       45.51       43.10      2.62 o 
   4  11   5        1.71        1.88      2.19 o 
   5  11   5        5.00        6.67      2.71 o 
   0  12   5       12.67        9.87      3.56 o 
   1  12   5        2.63        1.43      3.02 o 
   2  12   5       28.13       29.76      3.95 o 
   3  12   5        4.85        6.31      2.99 o 
  -2  -8   6       21.15       24.14      4.20 o 
  -1  -8   6       10.82       12.45      3.69 o 
   0  -8   6       10.09       13.43      3.75 o 
   1  -8   6       21.69       19.48      3.05 o 
   2  -8   6        2.60        2.36      3.72 o 
  -3  -7   6       20.17       22.96      2.13 o 
  -2  -7   6        3.07        0.08      1.94 o 
  -1  -7   6       22.04       25.61      2.64 o 
   0  -7   6       49.89       52.60      4.32 o 
   1  -7   6       20.02       21.16      4.87 o 
   2  -7   6       75.17       85.87      4.13 o 
   3  -7   6        0.66        0.21      2.56 o 
   4  -7   6      121.09      115.71      6.01 o 
  -4  -6   6       10.66       10.37      1.80 o 
  -3  -6   6        1.03        1.81      1.57 o 
  -2  -6   6       15.04       14.44      1.76 o 
  -1  -6   6       64.64       66.77      2.84 o 
   0  -6   6      126.31      130.00      4.65 o 
   1  -6   6      208.00      198.16      8.61 o 
   2  -6   6       63.94       60.43      4.29 o 
   3  -6   6      107.05      107.59      4.55 o 
   4  -6   6       12.42        6.33      2.53 o 
   5  -6   6       43.10       50.01      3.66 o 
  -5  -5   6       12.21       18.01      2.97 o 
  -4  -5   6       15.74       15.14      1.55 o 
  -3  -5   6        2.09        1.37      1.36 o 
  -2  -5   6      104.65      104.10      3.07 o 
  -1  -5   6       57.50       60.46      2.51 o 
   0  -5   6      201.29      201.34      5.75 o 
   1  -5   6      155.62      164.23      5.35 o 
   2  -5   6       96.15      100.13      3.23 o 
   3  -5   6      135.66      144.44      5.04 o 
   4  -5   6       35.43       38.77      2.52 o 
   5  -5   6       14.28        9.81      2.53 o 
   6  -5   6       79.90       86.00      7.43 o 
  -6  -4   6       35.38       34.62      5.83 o 
  -5  -4   6        9.23        9.71      2.62 o 
  -4  -4   6       74.73       76.68      2.63 o 
  -3  -4   6       11.27        9.18      1.78 o 
  -2  -4   6       46.01       45.91      1.88 o 
  -1  -4   6      305.41      304.08      5.38 o 
   0  -4   6      288.55      282.16      6.17 o 
   1  -4   6      439.62      437.83      8.96 o 
   2  -4   6      121.52      126.22      3.47 o 
   3  -4   6      497.13      494.56     10.65 o 
   4  -4   6        3.76        2.36      1.70 o 
   5  -4   6       44.28       46.98      3.15 o 
   6  -4   6       52.83       44.87      3.23 o 
   7  -4   6       21.12       26.21      2.31 o 
  -6  -3   6        7.39        7.80      3.02 o 
  -5  -3   6        1.42        2.07      2.30 o 
  -4  -3   6        5.95        4.70      1.49 o 
  -3  -3   6      220.81      208.96      5.49 o 
  -2  -3   6      135.96      135.18      3.67 o 
  -1  -3   6      889.42      916.24     13.52 o 
   0  -3   6      680.78      716.48     11.37 o 
   1  -3   6      857.54      856.25     16.49 o 
   2  -3   6      255.10      240.40      5.46 o 
   3  -3   6       10.77       12.61      2.81 o 
   4  -3   6      110.31      108.83      4.03 o 
   5  -3   6       11.27        5.41      2.19 o 
   6  -3   6       67.30       76.73      3.56 o 
   7  -3   6       44.39       44.02      2.35 o 
   8  -3   6       32.24       37.56      2.74 o 
  -7  -2   6        2.30        2.52      3.08 o 
  -6  -2   6       67.22       62.21      4.46 o 
  -5  -2   6       12.04       10.74      2.86 o 
  -4  -2   6      321.93      332.36      7.87 o 
  -3  -2   6        6.02        6.55      1.25 o 
  -2  -2   6      441.69      439.22      7.82 o 
  -1  -2   6       38.80       41.91      1.42 o 
   0  -2   6     1359.57     1414.57     26.07 o 
   1  -2   6      413.78      389.96      8.06 o 
   2  -2   6      896.51      892.16     20.08 o 
   3  -2   6      722.99      671.15     15.43 o 
   4  -2   6       31.34       26.82      2.07 o 
   5  -2   6      633.78      613.29     18.58 o 
   6  -2   6      239.92      226.87      5.72 o 
   7  -2   6      197.05      199.64      4.46 o 
   8  -2   6       63.86       60.30      2.59 o 
  -7  -1   6        5.98        6.95      3.18 o 
  -6  -1   6       15.99       15.62      3.13 o 
  -5  -1   6       74.53       75.10      5.09 o 
  -4  -1   6      114.16      108.51      4.10 o 
  -3  -1   6      362.03      363.77      6.57 o 
  -2  -1   6      131.54      131.39      2.59 o 
  -1  -1   6      706.95      706.11      9.54 o 
   0  -1   6      367.41      417.92      6.22 o 
   1  -1   6      802.24      776.32     15.17 o 
   2  -1   6      686.48      690.76     14.80 o 
   3  -1   6      175.38      174.50      4.83 o 
   4  -1   6      279.13      273.51      6.95 o 
   5  -1   6      161.77      171.99      3.25 o 
   6  -1   6      333.79      328.18      6.02 o 
   7  -1   6       60.76       71.00      3.23 o 
   8  -1   6      204.96      213.11      4.68 o 
  -7   0   6        6.84        4.86      6.62 o 
  -6   0   6       62.82       63.72      3.58 o 
  -5   0   6       57.14       53.03      2.26 o 
  -4   0   6      329.60      318.42      7.47 o 
  -3   0   6      121.67      121.02      2.23 o 
  -2   0   6      651.20      632.92      8.96 o 
  -1   0   6        0.63       -0.07      0.49 o 
   0   0   6      545.85      480.14      6.09 o 
   1   0   6      868.01      933.23     14.05 o 
   2   0   6      885.73      874.87     16.96 o 
   3   0   6      490.59      487.85      8.75 o 
   4   0   6      151.85      156.17      3.26 o 
   5   0   6      370.13      376.73      6.00 o 
   6   0   6        2.97        3.08      1.19 o 
   7   0   6        8.85       10.06      1.42 o 
   8   0   6       11.54        9.25      1.89 o 
   9   0   6        7.19        1.21      2.13 o 
  -7   1   6       30.53       31.57      3.37 o 
  -6   1   6        1.92       -0.18      2.20 o 
  -5   1   6      296.40      283.88      6.90 o 
  -4   1   6       76.96       72.36      2.83 o 
  -3   1   6      473.92      469.90      6.99 o 
  -2   1   6       71.97       64.48      1.37 o 
  -1   1   6      997.30      943.37     11.55 o 
   0   1   6      200.15      247.24      3.18 o 
   1   1   6      247.45      208.43      3.49 o 
   2   1   6     1607.15     1751.40     38.62 o 
   3   1   6      187.78      183.12      3.22 o 
   4   1   6      682.26      715.34     10.03 o 
   5   1   6        7.43       10.42      1.10 o 
   6   1   6      468.35      468.93      7.94 o 
   7   1   6        4.56        6.40      1.65 o 
   8   1   6      101.41      106.04      3.44 o 
   9   1   6       22.14       25.84      4.80 o 
  -7   2   6       60.89       60.49      3.99 o 
  -6   2   6       89.89       83.25      3.45 o 
  -5   2   6      196.48      193.89      6.78 o 
  -4   2   6      521.33      522.43      9.05 o 
  -3   2   6      273.99      262.19      4.18 o 
  -2   2   6     1017.12     1033.84     12.02 o 
  -1   2   6      381.09      392.58      5.32 o 
   0   2   6     1819.69     1811.76     22.07 o 
   1   2   6     1143.73     1238.28     20.63 o 
   2   2   6     1530.87     1556.35     21.74 o 
   3   2   6      820.57      868.62     11.29 o 
   4   2   6     1040.25     1050.28     41.69 o 
   5   2   6      488.38      527.22      7.13 o 
   6   2   6       48.39       54.77      1.48 o 
   7   2   6      302.31      306.79      7.53 o 
   8   2   6       15.37       13.78      2.26 o 
   9   2   6       20.70       24.13      2.46 o 
  -7   3   6        0.35       -1.12      2.83 o 
  -6   3   6       94.02       94.97      3.81 o 
  -5   3   6       98.06       97.05      3.25 o 
  -4   3   6      511.08      506.56      8.12 o 
  -3   3   6      705.51      721.19      9.18 o 
  -2   3   6      336.56      336.06      4.85 o 
  -1   3   6      824.13      832.24      9.78 o 
   0   3   6      318.26      373.56      4.75 o 
   1   3   6     1653.96     1632.32     22.29 o 
   2   3   6      819.11      899.24     12.78 o 
   3   3   6     1622.34     1699.25     22.24 o 
   4   3   6      282.49      282.12      3.98 o 
   5   3   6      166.99      177.64      2.72 o 
   6   3   6        8.68        9.50      0.74 o 
   7   3   6        0.00       -1.07      0.91 o 
   8   3   6       10.69       15.15      1.78 o 
   9   3   6        1.28       -0.38      2.00 o 
  -7   4   6       16.51       19.14      5.71 o 
  -6   4   6        5.23        5.38      2.24 o 
  -5   4   6       36.30       38.55      2.33 o 
  -4   4   6      143.93      145.76      3.16 o 
  -3   4   6      283.05      302.17      6.31 o 
  -2   4   6      659.26      683.60      8.75 o 
  -1   4   6      320.92      345.70      4.66 o 
   0   4   6     1331.22     1363.05     18.83 o 
   1   4   6       39.10       38.00      2.45 o 
   2   4   6     1650.47     1734.33     23.84 o 
   3   4   6      372.14      389.73      5.31 o 
   4   4   6      803.19      862.00      9.43 o 
   5   4   6      401.61      403.67      6.30 o 
   6   4   6       61.79       62.80      1.66 o 
   7   4   6      166.06      168.12      8.68 o 
   8   4   6       12.75        8.33      2.23 o 
   9   4   6        9.50       14.53      3.69 o 
  -6   5   6       20.96       22.38      2.81 o 
  -5   5   6       22.08       21.30      2.42 o 
  -4   5   6       27.95       31.33      1.66 o 
  -3   5   6      549.83      525.55      8.51 o 
  -2   5   6       68.66       69.84      1.67 o 
  -1   5   6      406.68      395.33      5.63 o 
   0   5   6        0.39       -0.28      0.74 o 
   1   5   6      532.04      486.86      8.47 o 
   2   5   6       12.24       14.45      0.96 o 
   3   5   6      203.64      186.98      2.48 o 
   4   5   6       38.37       37.65      1.30 o 
   5   5   6      144.27      140.87      2.42 o 
   6   5   6       83.46       81.38      2.93 o 
   7   5   6       16.68       18.86      1.97 o 
   8   5   6       47.26       54.85      3.52 o 
   9   5   6        2.47        1.43      3.24 o 
  -6   6   6       13.45        9.65      1.73 o 
  -5   6   6       83.75       93.79      3.50 o 
  -4   6   6      143.76      138.66      2.97 o 
  -3   6   6       30.27       35.36      1.60 o 
  -2   6   6      565.49      538.91      7.56 o 
  -1   6   6      168.77      182.17      5.77 o 
   0   6   6      676.53      676.03     10.02 o 
   1   6   6       53.96       63.22      1.86 o 
   2   6   6     1164.12     1198.94     15.50 o 
   3   6   6      264.28      284.17      4.16 o 
   4   6   6      249.02      259.08      3.57 o 
   5   6   6      331.69      332.72      4.58 o 
   6   6   6       25.41       28.69      1.78 o 
   7   6   6       66.46       69.32      4.06 o 
   8   6   6        0.38        0.22      2.50 o 
   9   6   6       10.65        6.02      3.47 o 
  -5   7   6       26.67       19.07      2.35 o 
  -4   7   6      173.18      186.17      4.81 o 
  -3   7   6      175.21      150.67      5.53 o 
  -2   7   6      243.18      250.67      4.92 o 
  -1   7   6      703.63      688.86     13.28 o 
   0   7   6      115.81      111.16      3.81 o 
   1   7   6      714.02      713.54     10.67 o 
   2   7   6        8.49        8.56      0.88 o 
   3   7   6      771.45      777.31      9.73 o 
   4   7   6        1.67        1.13      0.66 o 
   5   7   6      168.74      171.76      3.30 o 
   6   7   6       35.37       33.97      2.39 o 
   7   7   6       15.90       16.33      2.78 o 
   8   7   6       12.80       21.36      3.17 o 
  -5   8   6       39.27       43.71      3.01 o 
  -4   8   6       55.87       51.35      2.61 o 
  -3   8   6      128.39      132.42      4.25 o 
  -2   8   6       60.81       54.51      3.39 o 
  -1   8   6      268.84      242.31      6.12 o 
   0   8   6       50.41       47.18      2.56 o 
   1   8   6      111.73      106.57      2.79 o 
   2   8   6      124.21      131.20      2.69 o 
   3   8   6        6.02        5.38      1.17 o 
   4   8   6      195.92      190.29      3.51 o 
   5   8   6       12.02       13.79      1.25 o 
   6   8   6        0.76        1.19      1.65 o 
   7   8   6        8.53       13.55      4.26 o 
   8   8   6        2.21        2.09      3.53 o 
  -4   9   6       31.62       32.41      3.37 o 
  -3   9   6       14.68       12.67      2.47 o 
  -2   9   6       83.39       87.37      4.27 o 
  -1   9   6      344.64      316.09      7.62 o 
   0   9   6       17.93       16.89      2.20 o 
   1   9   6      333.90      329.74      7.76 o 
   2   9   6       39.70       46.29      2.96 o 
   3   9   6       84.93       82.62      2.77 o 
   4   9   6       89.58       92.54      2.76 o 
   5   9   6        5.27        6.63      1.57 o 
   6   9   6       38.06       46.10      2.08 o 
   7   9   6        0.21       -3.62      2.42 o 
  -3  10   6       39.19       39.69      3.87 o 
  -2  10   6       14.45       15.34      3.07 o 
  -1  10   6       56.83       61.60      3.86 o 
   0  10   6      140.71      148.43      5.69 o 
   1  10   6      159.13      146.50      6.00 o 
   2  10   6      315.49      317.13     13.38 o 
   3  10   6       43.75       41.24      2.98 o 
   4  10   6      205.05      211.62      4.83 o 
   5  10   6        0.71        0.35      1.68 o 
   6  10   6        1.63       -1.82      2.08 o 
  -2  11   6       68.86       73.11      5.72 o 
  -1  11   6        5.22        6.35      4.07 o 
   0  11   6       35.57       38.46      3.58 o 
   1  11   6       19.57       19.75      3.10 o 
   2  11   6        2.71        3.19      2.96 o 
   3  11   6        1.62        0.35      2.53 o 
   4  11   6        4.14        4.89      2.21 o 
   5  11   6        0.87        1.10      1.92 o 
   1  12   6        0.25       -3.84      2.93 o 
   2  12   6       21.16       24.44      4.38 o 
   3  12   6        3.49        5.28      2.93 o 
  -2  -7   7        0.03       -1.05      2.78 o 
  -1  -7   7       74.46       78.34      5.00 o 
   0  -7   7        6.51        3.30      2.81 o 
   1  -7   7       96.19      102.53      5.95 o 
   2  -7   7       26.08       23.90      4.03 o 
   3  -7   7       45.65       52.99      4.69 o 
  -3  -6   7        9.38        9.61      2.04 o 
  -2  -6   7       46.10       49.24      3.20 o 
  -1  -6   7        8.15        6.13      2.54 o 
   0  -6   7      103.08      110.85      5.91 o 
   1  -6   7       21.71       15.80      3.31 o 
   2  -6   7       48.70       46.62      4.36 o 
   3  -6   7       35.16       33.47      5.18 o 
   4  -6   7        6.61        9.43      3.53 o 
   5  -6   7       13.09       12.42      3.79 o 
  -4  -5   7       95.03       96.22      2.98 o 
  -3  -5   7       95.72      102.08      3.49 o 
  -2  -5   7      204.86      199.68      5.88 o 
  -1  -5   7       67.43       69.75      2.95 o 
   0  -5   7        0.28       -0.40      1.81 o 
   1  -5   7       82.13       84.26      4.65 o 
   2  -5   7       63.72       60.73      7.09 o 
   3  -5   7       42.97       46.43      4.75 o 
   4  -5   7      103.71      100.45      4.32 o 
   5  -5   7       22.23       27.49      3.38 o 
   6  -5   7       58.52       57.61      3.96 o 
  -5  -4   7       14.09       11.80      3.02 o 
  -4  -4   7       13.76       14.62      1.71 o 
  -3  -4   7       37.13       39.97      2.58 o 
  -2  -4   7       13.08       17.11      1.83 o 
  -1  -4   7       17.43       15.17      1.59 o 
   0  -4   7       16.60       21.21      2.25 o 
   1  -4   7       39.30       34.43      1.84 o 
   2  -4   7      154.78      155.06      5.17 o 
   3  -4   7      181.23      186.44      8.07 o 
   4  -4   7       90.60       96.68      4.33 o 
   5  -4   7      197.00      189.62      6.13 o 
   6  -4   7        1.52        4.44      2.69 o 
   7  -4   7       24.10       28.85      2.80 o 
  -6  -3   7        0.61       -0.72      3.18 o 
  -5  -3   7       60.68       60.96      8.25 o 
  -4  -3   7       13.87       10.46      2.26 o 
  -3  -3   7       70.29       67.19      3.62 o 
  -2  -3   7       40.33       41.81      2.13 o 
  -1  -3   7       38.03       33.66      1.92 o 
   0  -3   7      114.53      109.23      2.67 o 
   1  -3   7      159.62      156.63      7.88 o 
   2  -3   7      270.08      267.58      7.14 o 
   3  -3   7      282.71      279.57      7.56 o 
   4  -3   7       71.74       70.00      4.38 o 
   5  -3   7       75.82       78.42      4.96 o 
   6  -3   7       19.38       21.98      2.58 o 
   7  -3   7        0.36        2.31      1.89 o 
  -6  -2   7       13.01       15.51      3.61 o 
  -5  -2   7      248.62      230.47     10.69 o 
  -4  -2   7      166.13      164.03      4.80 o 
  -3  -2   7      218.89      227.95      5.95 o 
  -2  -2   7      368.36      374.44      7.72 o 
  -1  -2   7       12.74       10.30      0.98 o 
   0  -2   7       84.04       85.39      2.25 o 
   1  -2   7      404.59      428.88      8.00 o 
   2  -2   7      496.94      498.41     11.85 o 
   3  -2   7      601.38      599.65     14.07 o 
   4  -2   7      330.63      336.92      8.61 o 
   5  -2   7      271.18      236.37      8.13 o 
   6  -2   7        2.34        1.75      1.69 o 
   7  -2   7       20.69       23.00      1.95 o 
   8  -2   7       32.29       30.41      2.27 o 
  -6  -1   7        4.26        7.69      3.24 o 
  -5  -1   7        3.78        4.53      1.54 o 
  -4  -1   7       53.44       49.31      2.82 o 
  -3  -1   7        4.10        5.64      1.33 o 
  -2  -1   7       75.08       76.70      2.58 o 
  -1  -1   7      385.91      398.18      9.72 o 
   0  -1   7        3.63        3.09      0.79 o 
   1  -1   7     1173.72     1100.50     21.32 o 
   2  -1   7      750.47      779.74     13.73 o 
   3  -1   7     1242.74     1200.35     26.70 o 
   4  -1   7      397.57      372.31     12.53 o 
   5  -1   7      115.12      123.54      3.53 o 
   6  -1   7       53.84       53.46      2.06 o 
   7  -1   7        3.31        4.05      1.63 o 
   8  -1   7        6.63        7.84      1.77 o 
  -6   0   7       10.95       14.34      4.40 o 
  -5   0   7       13.84       12.73      1.76 o 
  -4   0   7      169.52      164.78      4.64 o 
  -3   0   7       81.23       81.92      2.20 o 
  -2   0   7      758.85      810.70     11.70 o 
  -1   0   7       49.01       52.40      1.83 o 
   0   0   7     1202.50     1206.96     17.12 o 
   1   0   7       10.19       14.87      0.83 o 
   2   0   7     1229.41     1143.19     22.05 o 
   3   0   7      205.33      203.93      4.97 o 
   4   0   7      885.36      895.87     17.21 o 
   5   0   7      189.20      173.19      3.54 o 
   6   0   7       16.81       20.74      1.76 o 
   7   0   7      267.60      271.49      5.74 o 
   8   0   7       35.11       27.59      1.92 o 
  -6   1   7       30.30       32.82      3.27 o 
  -5   1   7        0.21       -0.58      1.67 o 
  -4   1   7       41.15       38.20      4.31 o 
  -3   1   7      161.35      170.63      3.32 o 
  -2   1   7      262.53      251.20      3.97 o 
  -1   1   7      657.17      684.19     10.74 o 
   0   1   7      410.94      402.64      5.13 o 
   1   1   7     1511.79     1506.98     22.14 o 
   2   1   7       25.38       28.92      1.50 o 
   3   1   7      559.33      525.22      8.99 o 
   4   1   7      291.25      288.79      4.74 o 
   5   1   7      153.59      159.05      3.84 o 
   6   1   7       74.45       73.03      2.23 o 
   7   1   7       25.33       32.75      1.71 o 
   8   1   7       86.49       93.71      3.12 o 
   9   1   7       44.45       43.80      3.19 o 
  -6   2   7       14.69       16.39      2.99 o 
  -5   2   7        2.55        0.93      1.78 o 
  -4   2   7       75.52       70.29      2.88 o 
  -3   2   7      202.29      191.53      6.18 o 
  -2   2   7      455.07      493.64      7.43 o 
  -1   2   7      481.83      510.31      6.16 o 
   0   2   7     1000.41      993.58     12.97 o 
   1   2   7        7.76        7.81      0.65 o 
   2   2   7      737.64      688.27     13.55 o 
   3   2   7      223.89      227.38      3.49 o 
   4   2   7      573.49      563.54      6.65 o 
   5   2   7      138.04      134.99      2.44 o 
   6   2   7      120.08      121.23      2.84 o 
   7   2   7       60.40       62.38      2.05 o 
   8   2   7        3.07        2.98      1.70 o 
   9   2   7        7.66        6.65      2.06 o 
  -6   3   7       17.07       14.79      3.05 o 
  -5   3   7       49.89       50.74      2.44 o 
  -4   3   7        4.34        5.60      1.17 o 
  -3   3   7      767.12      752.45     11.64 o 
  -2   3   7      409.61      389.53      5.24 o 
  -1   3   7     1146.62     1156.29     14.53 o 
   0   3   7      451.62      447.43      6.49 o 
   1   3   7      521.56      503.41      7.96 o 
   2   3   7       32.65       40.53      1.50 o 
   3   3   7      245.34      215.66      4.10 o 
   4   3   7      688.30      732.63      9.80 o 
   5   3   7      223.29      230.08      3.76 o 
   6   3   7      227.44      222.63      3.85 o 
   7   3   7       17.29       19.10      1.30 o 
   8   3   7       46.56       48.37      2.41 o 
   9   3   7        0.20       -0.73      1.87 o 
  -6   4   7        1.74        5.18      2.36 o 
  -5   4   7      199.93      197.61      5.04 o 
  -4   4   7       25.40       24.84      1.56 o 
  -3   4   7      384.27      360.64      6.12 o 
  -2   4   7     1108.31     1123.15     15.82 o 
  -1   4   7      761.35      734.02      9.19 o 
   0   4   7     1750.67     1738.39     22.05 o 
   1   4   7       23.17       24.20      1.32 o 
   2   4   7     1112.23     1086.63     16.66 o 
   3   4   7      166.63      178.44      3.21 o 
   4   4   7      407.17      415.03      5.72 o 
   5   4   7      451.98      475.92      8.17 o 
   6   4   7      331.91      348.82      7.16 o 
   7   4   7      130.19      127.05      3.24 o 
   8   4   7       67.78       67.73      2.63 o 
   9   4   7       41.48       38.74      4.59 o 
  -6   5   7       39.76       41.86      3.54 o 
  -5   5   7        5.62        6.98      1.66 o 
  -4   5   7      319.88      322.57      5.79 o 
  -3   5   7        9.92        9.39      1.34 o 
  -2   5   7      669.05      686.64     10.00 o 
  -1   5   7      678.40      715.10      9.02 o 
   0   5   7      585.51      593.64      8.12 o 
   1   5   7      701.05      703.01      9.96 o 
   2   5   7        2.52        3.06      0.74 o 
   3   5   7     1190.14     1185.77     16.37 o 
   4   5   7       66.54       73.97      1.64 o 
   5   5   7      392.06      402.76      6.90 o 
   6   5   7       64.72       64.03      1.91 o 
   7   5   7       69.72       73.48      2.36 o 
   8   5   7        1.67        2.36      1.45 o 
   9   5   7        1.49        2.31      2.77 o 
  -5   6   7       57.99       63.32      2.38 o 
  -4   6   7        5.20        6.10      1.47 o 
  -3   6   7      190.54      204.13      6.22 o 
  -2   6   7       52.67       50.73      1.51 o 
  -1   6   7      211.53      217.03      3.55 o 
   0   6   7      324.82      325.44      4.83 o 
   1   6   7      393.58      383.45      7.40 o 
   2   6   7      437.83      450.28      8.02 o 
   3   6   7        4.88        7.56      0.80 o 
   4   6   7      701.41      709.47      8.87 o 
   5   6   7        7.50        8.18      0.99 o 
   6   6   7      242.24      251.89      4.63 o 
   7   6   7       30.57       29.47      1.95 o 
   8   6   7       24.64       25.89      1.84 o 
   9   6   7       13.40       10.38      1.83 o 
  -5   7   7        1.35        5.54      2.19 o 
  -4   7   7       51.41       54.36      2.83 o 
  -3   7   7       48.21       43.15      2.03 o 
  -2   7   7      106.35      114.08      3.29 o 
  -1   7   7      323.45      309.25      5.63 o 
   0   7   7      131.22      134.06      3.32 o 
   1   7   7      382.61      358.72      7.50 o 
   2   7   7       13.53       12.05      1.02 o 
   3   7   7      128.48      126.53      2.47 o 
   4   7   7        1.97        0.70      0.88 o 
   5   7   7       75.19       73.75      2.05 o 
   6   7   7        0.98        0.60      1.25 o 
   7   7   7       25.59       29.44      1.96 o 
   8   7   7        0.82        1.43      1.61 o 
  -4   8   7        0.03        1.76      1.95 o 
  -3   8   7      103.07      112.01      3.42 o 
  -2   8   7      140.95      136.05      6.60 o 
  -1   8   7       91.42      106.27      3.83 o 
   0   8   7      461.66      451.40      9.87 o 
   1   8   7      215.89      214.33      5.52 o 
   2   8   7      247.68      248.48      5.42 o 
   3   8   7        4.21        3.91      1.41 o 
   4   8   7      210.56      212.98      6.35 o 
   5   8   7       52.82       54.83      1.87 o 
   6   8   7       87.92       84.17      3.15 o 
   7   8   7       53.21       55.87      4.36 o 
   8   8   7        5.96       10.15      1.93 o 
  -4   9   7       59.32       69.24      3.15 o 
  -3   9   7        0.02        0.65      2.16 o 
  -2   9   7      121.60      129.30      5.34 o 
  -1   9   7       64.52       55.21      3.00 o 
   0   9   7      132.26      129.35      5.36 o 
   1   9   7      507.77      495.58     13.17 o 
   2   9   7      162.11      153.63      8.28 o 
   3   9   7      245.54      254.45      5.54 o 
   4   9   7       19.09       18.76      1.68 o 
   5   9   7      121.29      127.35      3.59 o 
   6   9   7        2.63        2.55      1.94 o 
   7   9   7       25.81       26.35      2.95 o 
  -3  10   7       70.31       73.73      6.15 o 
  -2  10   7       17.70       14.68      3.19 o 
  -1  10   7      160.69      158.69      7.40 o 
   0  10   7       10.70       12.64      2.78 o 
   1  10   7       57.11       52.42      3.54 o 
   2  10   7       21.58       23.85      2.93 o 
   3  10   7       64.45       63.56      3.02 o 
   4  10   7       27.43       33.25      2.26 o 
   5  10   7        8.25        7.88      1.87 o 
   6  10   7       25.12       34.85      2.73 o 
  -1  11   7        6.52        9.05      4.28 o 
   0  11   7      114.57      110.33      7.39 o 
   1  11   7       36.06       31.40      3.43 o 
   2  11   7       24.73       28.03      3.16 o 
   3  11   7       71.18       69.67      3.35 o 
   4  11   7       10.88       10.35      2.38 o 
   5  11   7       17.43       18.22      2.45 o 
   1  12   7       35.08       37.09      4.75 o 
   2  12   7       20.46       21.56      3.15 o 
   3  12   7       60.32       58.21      3.38 o 
  -2  -6   8       39.08       37.78      3.30 o 
  -1  -6   8        5.25        6.82      2.77 o 
   0  -6   8       30.72       34.67      3.23 o 
   1  -6   8       55.51       59.58      4.92 o 
   2  -6   8       47.64       48.75      6.52 o 
   3  -6   8       89.73       77.49      7.88 o 
   4  -6   8       10.63        9.95      3.99 o 
  -3  -5   8       11.53       11.47      2.16 o 
  -2  -5   8       31.90       33.56      2.85 o 
  -1  -5   8       74.39       77.58      3.68 o 
   0  -5   8       23.71       24.81      2.48 o 
   1  -5   8      132.63      129.62      6.27 o 
   2  -5   8        5.46        4.42      3.35 o 
   3  -5   8      152.84      173.44      7.57 o 
   4  -5   8       20.95       20.88      3.65 o 
   5  -5   8       71.22       78.13      5.30 o 
  -4  -4   8       15.36       12.86      2.29 o 
  -3  -4   8       30.41       31.30      2.66 o 
  -2  -4   8      196.49      190.98      5.09 o 
  -1  -4   8       29.55       33.57      2.04 o 
   0  -4   8      229.79      222.19      5.63 o 
   1  -4   8        1.53        1.29      2.82 o 
   2  -4   8      218.37      216.71      8.19 o 
   3  -4   8        9.64        5.02      2.63 o 
   4  -4   8       84.66       78.19      4.77 o 
   5  -4   8       12.86        9.89      2.74 o 
   6  -4   8       10.25       11.83      2.93 o 
  -5  -3   8        0.09       -0.46      2.92 o 
  -4  -3   8       42.39       45.35      2.75 o 
  -3  -3   8       25.78       28.41      2.36 o 
  -2  -3   8      268.20      267.26     13.00 o 
  -1  -3   8      196.92      196.34      4.91 o 
   0  -3   8      529.26      498.27     10.99 o 
   1  -3   8      135.94      126.32      3.96 o 
   2  -3   8        8.98        6.53      2.10 o 
   3  -3   8      182.69      196.25      8.42 o 
   4  -3   8       21.03       16.98      2.51 o 
   5  -3   8       75.89       71.29      4.73 o 
   6  -3   8       37.04       28.33      3.14 o 
   7  -3   8       14.17       14.11      2.47 o 
  -5  -2   8        4.22        4.22      3.37 o 
  -4  -2   8        0.16       -0.37      1.81 o 
  -3  -2   8       73.95       75.62      3.75 o 
  -2  -2   8       86.02       89.24      3.11 o 
  -1  -2   8      139.81      141.00      3.82 o 
   0  -2   8      124.74      122.21      3.54 o 
   1  -2   8      147.58      153.84      3.76 o 
   2  -2   8       12.62       10.01      1.51 o 
   3  -2   8       18.58       16.67      2.10 o 
   4  -2   8       96.25       89.79      3.83 o 
   5  -2   8      109.55      106.57      8.14 o 
   6  -2   8       90.96       92.35      3.29 o 
   7  -2   8       88.53       92.05      3.47 o 
  -5  -1   8       27.17       29.14      2.49 o 
  -4  -1   8        5.71        5.44      2.69 o 
  -3  -1   8      192.02      195.94      5.41 o 
  -2  -1   8       49.07       46.90      3.22 o 
  -1  -1   8      290.77      292.16      6.32 o 
   0  -1   8       67.51       72.64      2.05 o 
   1  -1   8      212.62      206.79      4.27 o 
   2  -1   8        0.60        2.65      1.27 o 
   3  -1   8       96.67       90.80      3.18 o 
   4  -1   8      246.36      227.71      7.54 o 
   5  -1   8      149.78      146.41      4.39 o 
   6  -1   8       72.58       72.93      2.42 o 
   7  -1   8       36.70       40.36      2.12 o 
   8  -1   8        7.67       10.95      2.40 o 
  -6   0   8        7.09        3.95      3.63 o 
  -5   0   8      192.12      179.11      6.30 o 
  -4   0   8        0.28        0.01      2.85 o 
  -3   0   8      753.43      717.92     16.45 o 
  -2   0   8      317.20      319.20      6.77 o 
  -1   0   8      831.23      830.24     12.42 o 
   0   0   8      676.18      683.53     10.67 o 
   1   0   8      151.66      151.13      2.61 o 
   2   0   8      339.51      346.06      6.88 o 
   3   0   8       84.58       86.73      2.96 o 
   4   0   8      293.85      294.91      7.32 o 
   5   0   8      334.63      321.77      7.57 o 
   6   0   8      213.13      225.83      4.53 o 
   7   0   8       94.28       86.83      3.74 o 
   8   0   8        5.71        6.70      2.06 o 
  -6   1   8       58.76       61.56      4.15 o 
  -5   1   8       37.39       37.43      2.54 o 
  -4   1   8      103.71      103.54      3.75 o 
  -3   1   8       11.88        9.70      1.35 o 
  -2   1   8      180.49      167.29      4.98 o 
  -1   1   8       14.78       15.69      1.14 o 
   0   1   8      216.80      202.90      3.01 o 
   1   1   8      145.24      148.49      2.68 o 
   2   1   8       89.64       86.95      3.84 o 
   3   1   8      925.88      881.96     17.31 o 
   4   1   8      216.79      223.11      3.90 o 
   5   1   8      749.49      756.85     16.14 o 
   6   1   8      166.55      160.17      3.87 o 
   7   1   8      134.42      147.71      5.90 o 
   8   1   8        8.10        8.80      2.37 o 
  -6   2   8       13.85       16.34      3.11 o 
  -5   2   8       58.95       59.10      3.04 o 
  -4   2   8       40.55       37.36      2.64 o 
  -3   2   8       62.37       61.28      2.12 o 
  -2   2   8      222.81      218.97      4.49 o 
  -1   2   8      338.73      342.87      4.91 o 
   0   2   8      706.70      730.95     13.85 o 
   1   2   8      196.06      205.04      3.71 o 
   2   2   8     1033.46      994.38     19.37 o 
   3   2   8        1.13        1.50      0.50 o 
   4   2   8      588.33      591.31      7.93 o 
   5   2   8       46.57       47.07      2.25 o 
   6   2   8      497.35      509.05     13.16 o 
   7   2   8       16.10       13.23      1.46 o 
   8   2   8       45.55       48.08      2.28 o 
   9   2   8       24.94       25.03      7.37 o 
  -6   3   8       67.71       59.95      5.34 o 
  -5   3   8       45.21       48.99      2.92 o 
  -4   3   8      155.25      152.36      5.24 o 
  -3   3   8       30.40       29.15      1.73 o 
  -2   3   8       21.66       19.88      1.44 o 
  -1   3   8      313.59      321.06      5.31 o 
   0   3   8      550.70      523.15      8.37 o 
   1   3   8      781.58      808.66     14.36 o 
   2   3   8      663.14      661.37     11.33 o 
   3   3   8      677.61      674.97     13.46 o 
   4   3   8       44.24       47.61      1.27 o 
   5   3   8      181.95      183.86      6.26 o 
   6   3   8      111.17      105.55      4.36 o 
   7   3   8       82.35       85.01      2.82 o 
   8   3   8       11.69       10.25      2.17 o 
   9   3   8        8.34        5.68      3.03 o 
  -6   4   8       15.47       12.16      2.73 o 
  -5   4   8       26.79       31.39      2.42 o 
  -4   4   8       37.26       36.53      1.91 o 
  -3   4   8       48.21       50.52      1.88 o 
  -2   4   8        7.83        7.15      1.14 o 
  -1   4   8      103.13      101.09      2.07 o 
   0   4   8      549.92      583.68      8.41 o 
   1   4   8      400.60      410.77      6.09 o 
   2   4   8      969.64      966.09     16.24 o 
   3   4   8       52.94       54.82      1.95 o 
   4   4   8      444.19      422.63      7.79 o 
   5   4   8        0.07       -0.50      1.45 o 
   6   4   8       68.67       69.48      3.41 o 
   7   4   8       39.62       38.83      2.86 o 
   8   4   8       27.72       29.98      3.09 o 
   9   4   8        8.90        7.00      3.95 o 
  -5   5   8        4.11        4.49      1.73 o 
  -4   5   8       78.95       80.97      2.68 o 
  -3   5   8       41.55       38.01      1.75 o 
  -2   5   8      134.60      140.70      3.13 o 
  -1   5   8      509.88      481.69      5.91 o 
   0   5   8      365.54      350.00      4.38 o 
   1   5   8      915.21      917.31     12.87 o 
   2   5   8      293.48      288.02      5.69 o 
   3   5   8      305.64      301.70      5.22 o 
   4   5   8        0.19       -0.58      1.14 o 
   5   5   8      206.31      193.21      6.85 o 
   6   5   8       67.26       62.97      2.35 o 
   7   5   8       32.89       35.16      1.82 o 
   8   5   8       42.69       34.63      4.59 o 
   9   5   8        2.25       -1.67      4.03 o 
  -5   6   8       25.70       26.07      2.20 o 
  -4   6   8       35.42       42.33      1.95 o 
  -3   6   8      266.25      257.16      5.13 o 
  -2   6   8        4.47        4.58      1.12 o 
  -1   6   8      701.48      686.28      9.22 o 
   0   6   8      718.17      709.30      9.71 o 
   1   6   8      938.81      902.56     12.78 o 
   2   6   8      827.51      852.33     13.42 o 
   3   6   8      241.98      242.42      4.78 o 
   4   6   8      337.42      340.70      6.62 o 
   5   6   8       43.62       45.47      2.54 o 
   6   6   8      137.06      139.23      3.18 o 
   7   6   8       77.89       74.31      3.83 o 
   8   6   8       79.69       82.64      4.55 o 
  -5   7   8       10.84       11.23      2.41 o 
  -4   7   8       45.56       45.17      2.26 o 
  -3   7   8       29.07       29.37      2.02 o 
  -2   7   8      298.98      296.36      5.51 o 
  -1   7   8        0.31        0.04      1.24 o 
   0   7   8      501.29      514.19      9.46 o 
   1   7   8      254.37      267.22      6.40 o 
   2   7   8      679.78      687.61     12.06 o 
   3   7   8      249.28      255.74      5.13 o 
   4   7   8       57.95       62.83      2.19 o 
   5   7   8      179.93      184.80      4.85 o 
   6   7   8        6.29        6.16      1.89 o 
   7   7   8       83.58       84.01      4.59 o 
   8   7   8       11.60       16.38      4.02 o 
  -4   8   8       43.01       46.27      2.71 o 
  -3   8   8      113.43      117.73      3.62 o 
  -2   8   8       27.26       28.18      2.05 o 
  -1   8   8      144.24      152.10      3.91 o 
   0   8   8        2.82        2.46      2.04 o 
   1   8   8       89.29       93.37      3.47 o 
   2   8   8      174.12      178.35      4.30 o 
   3   8   8      223.02      231.96      5.26 o 
   4   8   8       65.31       66.18      4.13 o 
   5   8   8       26.16       29.47      1.88 o 
   6   8   8       81.30       87.57      3.21 o 
   7   8   8        0.91        2.16      2.83 o 
   8   8   8       35.99       34.04      3.84 o 
  -3   9   8        5.51        5.55      2.52 o 
  -2   9   8       94.06       95.91      4.66 o 
  -1   9   8        1.92       -1.72      1.83 o 
   0   9   8      101.85      104.03      3.99 o 
   1   9   8       54.05       52.37      2.82 o 
   2   9   8       16.84       17.88      2.40 o 
   3   9   8      229.97      224.52      7.23 o 
   4   9   8       12.72       11.49      1.75 o 
   5   9   8       34.53       39.10      2.50 o 
   6   9   8        0.15       -0.20      2.05 o 
   7   9   8        6.84       10.57      4.31 o 
  -2  10   8        4.54        1.84      3.09 o 
  -1  10   8      130.64      134.90      7.98 o 
   0  10   8       53.81       55.41      3.76 o 
   1  10   8      143.71      153.92      5.85 o 
   2  10   8       82.88       86.35      3.52 o 
   3  10   8       37.74       49.70      3.22 o 
   4  10   8       61.80       59.04      3.15 o 
   5  10   8        4.25        2.09      2.45 o 
   6  10   8       42.45       39.07      3.41 o 
  -1  11   8        9.13        8.86      4.38 o 
   0  11   8       43.36       49.11      5.08 o 
   1  11   8       36.89       36.08      3.58 o 
   2  11   8      101.25       96.83      4.79 o 
   3  11   8       92.26       97.04      4.65 o 
   4  11   8       85.62       80.38      4.22 o 
   5  11   8       35.13       34.33      3.34 o 
   1  -6   9       30.00       33.85      3.63 o 
  -2  -5   9       34.13       34.90      3.18 o 
  -1  -5   9       26.03       30.43      3.67 o 
   0  -5   9       69.48       67.18      3.79 o 
   1  -5   9       14.36       12.38      3.71 o 
   2  -5   9       14.99       25.99      5.44 o 
   3  -5   9       15.05        8.94      3.73 o 
   4  -5   9        0.95        5.73      5.67 o 
  -3  -4   9       77.82       81.04      3.81 o 
  -2  -4   9        9.15        8.19      2.22 o 
  -1  -4   9       83.87       82.49      3.25 o 
   0  -4   9       84.49       77.05      3.47 o 
   1  -4   9       55.31       58.04      3.82 o 
   2  -4   9       65.04       66.53      6.51 o 
   3  -4   9       37.04       38.70      4.11 o 
   4  -4   9       88.79       75.68      7.32 o 
   5  -4   9       70.25       68.73      4.14 o 
  -4  -3   9       27.43       29.24      2.69 o 
  -3  -3   9        0.01        0.14      2.17 o 
  -2  -3   9       60.97       65.44      5.07 o 
  -1  -3   9       17.64       31.21      3.55 o 
   0  -3   9      134.30      138.62      5.19 o 
   1  -3   9      133.02      148.47      5.92 o 
   2  -3   9      129.57      135.49      6.25 o 
   3  -3   9       90.08       94.35      4.20 o 
   4  -3   9        5.95        1.07      5.14 o 
   5  -3   9      149.40      152.61      6.97 o 
   6  -3   9        8.31        3.31      3.71 o 
  -4  -2   9       41.70       35.16      3.60 o 
  -3  -2   9      121.79      139.13      4.70 o 
  -2  -2   9        1.95        3.26      1.99 o 
  -1  -2   9      141.33      153.08      5.38 o 
   0  -2   9      313.74      306.97      6.88 o 
   1  -2   9       98.61      103.12      3.12 o 
   2  -2   9      505.38      489.69     10.38 o 
   3  -2   9       32.00       47.86      3.24 o 
   4  -2   9      120.56      119.42      7.07 o 
   5  -2   9        4.28        2.24      2.79 o 
   6  -2   9       63.92       79.68      6.70 o 
   7  -2   9        4.99        1.62      2.22 o 
  -5  -1   9       27.19       26.59      2.81 o 
  -4  -1   9       45.41       47.05      3.42 o 
  -3  -1   9        7.64        5.02      2.04 o 
  -2  -1   9      128.72      144.19      4.03 o 
  -1  -1   9        8.29       11.97      1.74 o 
   0  -1   9      383.27      365.39      7.98 o 
   1  -1   9      229.10      236.58      6.28 o 
   2  -1   9      573.20      539.68     10.06 o 
   3  -1   9      232.03      221.98      5.58 o 
   4  -1   9      160.26      160.17      5.30 o 
   5  -1   9      115.91      110.36      5.62 o 
   6  -1   9        0.20        1.67      2.05 o 
   7  -1   9       32.72       38.78      2.69 o 
  -5   0   9       18.89       14.31      4.84 o 
  -4   0   9       67.08       58.33      3.63 o 
  -3   0   9       47.42       49.92      2.50 o 
  -2   0   9        7.44        4.32      1.87 o 
  -1   0   9      285.01      294.09      7.58 o 
   0   0   9      105.94      103.74      2.25 o 
   1   0   9      227.37      230.31      4.14 o 
   2   0   9      142.99      147.75      4.72 o 
   3   0   9      156.53      156.09      4.70 o 
   4   0   9        6.04        5.34      1.23 o 
   5   0   9        0.01       -0.42      2.46 o 
   6   0   9       14.49       17.91      2.14 o 
   7   0   9       18.84       16.61      2.12 o 
   8   0   9       24.72       23.60      3.07 o 
  -5   1   9       12.97        9.74      2.65 o 
  -4   1   9       88.73       94.26     10.45 o 
  -3   1   9        3.09        3.08      1.95 o 
  -2   1   9       75.77       80.11      3.49 o 
  -1   1   9      364.99      383.43      7.92 o 
   0   1   9      148.22      160.03      2.85 o 
   1   1   9      366.86      357.37      4.90 o 
   2   1   9      119.43      120.78      3.45 o 
   3   1   9      206.67      202.17      7.41 o 
   4   1   9       23.69       25.19      1.95 o 
   5   1   9       42.88       40.64      2.48 o 
   6   1   9      132.54      125.43      4.20 o 
   7   1   9       50.70       56.90      2.61 o 
   8   1   9       36.76       31.58      2.99 o 
  -5   2   9       33.92       31.75      2.70 o 
  -4   2   9       44.40       44.12      3.33 o 
  -3   2   9      364.46      375.22      7.88 o 
  -2   2   9       29.01       26.72      1.68 o 
  -1   2   9      978.90      977.60     18.45 o 
   0   2   9      374.08      378.95      6.39 o 
   1   2   9     1628.41     1593.96     26.39 o 
   2   2   9      587.25      582.00     10.10 o 
   3   2   9      487.62      488.18      7.03 o 
   4   2   9      288.74      283.78      5.97 o 
   5   2   9        0.64       -2.04      1.36 o 
   6   2   9       54.32       58.83      3.87 o 
   7   2   9      138.42      120.87      4.52 o 
   8   2   9       90.18       97.49      4.04 o 
  -5   3   9       28.80       26.27      2.69 o 
  -4   3   9      180.22      176.85      4.53 o 
  -3   3   9      109.18      106.27      3.54 o 
  -2   3   9      416.40      416.07      7.79 o 
  -1   3   9      124.06      120.27      3.53 o 
   0   3   9      111.16      111.51      3.41 o 
   1   3   9       13.64       12.61      1.42 o 
   2   3   9      281.88      262.93      5.87 o 
   3   3   9       38.75       35.18      2.80 o 
   4   3   9      167.14      170.46      6.96 o 
   5   3   9      216.45      223.94      4.81 o 
   6   3   9        0.52        0.61      1.55 o 
   7   3   9      147.94      146.85      4.84 o 
   8   3   9       62.36       58.77      3.11 o 
  -5   4   9       12.73       16.46      4.48 o 
  -4   4   9       22.64       24.42      2.25 o 
  -3   4   9      173.83      187.01      4.38 o 
  -2   4   9       61.55       61.75      2.26 o 
  -1   4   9      254.96      271.22      4.96 o 
   0   4   9        0.25        1.12      0.97 o 
   1   4   9      274.97      271.67      4.89 o 
   2   4   9      344.65      345.03      6.44 o 
   3   4   9       80.35       83.33      2.66 o 
   4   4   9      526.89      522.96     10.53 o 
   5   4   9        0.91        3.39      2.73 o 
   6   4   9      250.05      250.00     11.76 o 
   7   4   9        0.05        0.13      1.96 o 
   8   4   9       84.85       93.57      4.72 o 
  -5   5   9       34.84       37.56      3.83 o 
  -4   5   9      102.56       95.43      3.03 o 
  -3   5   9       67.54       73.00      2.37 o 
  -2   5   9      240.42      235.98      4.49 o 
  -1   5   9       48.84       50.61      2.48 o 
   0   5   9      133.44      125.13      2.75 o 
   1   5   9      121.49      119.46      2.43 o 
   2   5   9      408.14      381.78      7.06 o 
   3   5   9      219.96      219.07      5.38 o 
   4   5   9      297.25      306.63      6.11 o 
   5   5   9      150.28      149.55      4.62 o 
   6   5   9       31.01       36.45      2.41 o 
   7   5   9       81.46       80.36      3.85 o 
   8   5   9        4.89        2.84      4.00 o 
  -4   6   9       55.87       54.20      2.99 o 
  -3   6   9       62.50       69.08      2.39 o 
  -2   6   9       99.44       98.02      3.20 o 
  -1   6   9       62.33       71.45      2.70 o 
   0   6   9       42.54       39.46      1.41 o 
   1   6   9       35.49       36.96      1.69 o 
   2   6   9      334.59      343.22      7.68 o 
   3   6   9      260.94      259.95      6.91 o 
   4   6   9      293.24      295.54      6.80 o 
   5   6   9       88.78       82.37      3.04 o 
   6   6   9       70.09       66.57      3.08 o 
   7   6   9        0.12        0.40      1.82 o 
   8   6   9        4.21        6.87      4.08 o 
  -4   7   9       95.60       96.13      4.54 o 
  -3   7   9       69.36       72.86      3.82 o 
  -2   7   9      137.25      143.83      4.02 o 
  -1   7   9        0.52        1.98      1.75 o 
   0   7   9      179.53      185.83      5.39 o 
   1   7   9      171.72      169.74      4.86 o 
   2   7   9       78.31       81.52      6.34 o 
   3   7   9      553.93      552.65     13.31 o 
   4   7   9      183.36      184.68      7.46 o 
   5   7   9      146.45      148.19      4.38 o 
   6   7   9       14.18       18.66      2.35 o 
   7   7   9       23.33       23.38      2.16 o 
   8   7   9        4.35        1.42      3.19 o 
  -3   8   9       30.93       24.84      3.69 o 
  -2   8   9      109.72      121.60      4.31 o 
  -1   8   9      227.61      228.07      7.94 o 
   0   8   9       15.64       16.05      2.18 o 
   1   8   9      444.36      432.02      9.67 o 
   2   8   9       96.19       92.70      4.96 o 
   3   8   9      372.96      352.79     11.37 o 
   4   8   9      346.76      341.14      9.04 o 
   5   8   9      179.96      179.28      5.03 o 
   6   8   9       85.08       84.36      3.30 o 
   7   8   9        0.12        0.44      2.88 o 
  -3   9   9        3.77        0.05      2.38 o 
  -2   9   9       43.36       48.60      3.07 o 
  -1   9   9       14.60       13.62      2.92 o 
   0   9   9      174.93      177.42      5.78 o 
   1   9   9       11.50        7.65      2.24 o 
   2   9   9      277.89      270.93      8.02 o 
   3   9   9        5.28        2.02      2.38 o 
   4   9   9      184.07      175.44      5.21 o 
   5   9   9       39.64       35.15      3.69 o 
   6   9   9       43.25       45.92      2.75 o 
   7   9   9       16.92       18.00      3.66 o 
  -2  10   9       33.62       34.95      3.07 o 
  -1  10   9       59.49       66.07      7.20 o 
   0  10   9       16.80       21.66      4.17 o 
   1  10   9       78.04       80.73      4.27 o 
   2  10   9        0.89       -3.83      2.56 o 
   3  10   9       64.98       64.67      3.85 o 
   4  10   9       11.19       10.49      2.48 o 
   5  10   9       42.52       49.52      4.66 o 
   6  10   9        0.64       -1.42      2.46 o 
   0  11   9       44.50       50.43      5.19 o 
   1  11   9        3.10        7.67      3.22 o 
   2  11   9       18.00       16.27      3.20 o 
   3  11   9       23.56       23.37      3.75 o 
   4  11   9        5.29        6.48      2.61 o 
   5  11   9       54.77       66.22      6.36 o 
  -1  -4  10       67.27       67.76      3.45 o 
   0  -4  10       24.87       23.91      2.92 o 
   1  -4  10       71.09       80.50      4.13 o 
   2  -4  10       52.17       50.56      4.60 o 
   3  -4  10       79.69       87.98      9.23 o 
   4  -4  10       30.41       25.62      6.39 o 
  -3  -3  10       14.69       18.11      2.73 o 
  -2  -3  10       61.60       67.83      3.57 o 
  -1  -3  10        1.07       -0.67      2.23 o 
   0  -3  10      105.27      104.24      3.43 o 
   1  -3  10       37.81       38.47      2.93 o 
   2  -3  10      159.97      154.02      7.03 o 
   3  -3  10       49.76       53.63      4.42 o 
   4  -3  10       68.39       71.15      7.43 o 
   5  -3  10        4.55       -1.94      3.51 o 
  -3  -2  10       56.73       63.82      6.19 o 
  -2  -2  10        5.62        1.62      2.26 o 
  -1  -2  10      204.84      221.43      5.63 o 
   0  -2  10        0.10        1.38      1.77 o 
   1  -2  10      166.56      167.70      4.95 o 
   2  -2  10      100.66       93.66      4.16 o 
   3  -2  10      111.13      115.23      5.98 o 
   4  -2  10      107.78      102.73      5.64 o 
   5  -2  10        0.31        1.14      3.33 o 
   6  -2  10       40.55       39.89      3.49 o 
  -4  -1  10       56.73       61.10      5.33 o 
  -3  -1  10       16.19       12.91      2.90 o 
  -2  -1  10      128.00      125.88      7.97 o 
  -1  -1  10        0.72        0.80      1.78 o 
   0  -1  10      255.53      284.14      8.16 o 
   1  -1  10        0.45       -1.08      1.59 o 
   2  -1  10      206.83      215.00      4.80 o 
   3  -1  10       92.11       96.02      3.60 o 
   4  -1  10      125.31      133.65      4.97 o 
   5  -1  10       63.73       68.62     15.04 o 
   6  -1  10        1.25       -0.34      3.00 o 
   7  -1  10       72.97       78.57      4.16 o 
  -4   0  10       46.27       43.79      3.81 o 
  -3   0  10      127.83      137.51      4.76 o 
  -2   0  10      172.31      158.17      9.89 o 
  -1   0  10      238.75      259.43      5.95 o 
   0   0  10        9.97        6.93      1.62 o 
   1   0  10      443.54      469.30     11.32 o 
   2   0  10      165.91      162.50      4.18 o 
   3   0  10      158.29      160.10      4.57 o 
   4   0  10      325.84      294.00      8.53 o 
   5   0  10       51.99       65.46     10.01 o 
   6   0  10       52.84       39.57      3.80 o 
   7   0  10        2.13       -2.57      2.81 o 
  -4   1  10       25.54       33.11      4.46 o 
  -3   1  10       92.67       82.12      3.53 o 
  -2   1  10      133.36      149.58      4.43 o 
  -1   1  10       93.37       72.13      3.36 o 
   0   1  10      165.70      179.65      5.63 o 
   1   1  10        7.25       13.73      1.27 o 
   2   1  10      362.60      369.92      6.91 o 
   3   1  10       94.50       90.83      3.81 o 
   4   1  10      431.07      405.21      8.82 o 
   5   1  10      113.43      100.69      5.10 o 
   6   1  10      209.14      216.56     11.26 o 
   7   1  10       17.23       13.39      2.69 o 
   8   1  10        0.46       -3.00      2.69 o 
  -4   2  10       42.65       44.30      3.50 o 
  -3   2  10       76.08       79.49      4.02 o 
  -2   2  10      178.07      158.29      4.60 o 
  -1   2  10      170.98      182.83      5.79 o 
   0   2  10      104.91      105.08      4.23 o 
   1   2  10      243.43      256.43      6.14 o 
   2   2  10       73.36       75.62      2.88 o 
   3   2  10      231.92      236.83      5.18 o 
   4   2  10      100.37       98.69      4.19 o 
   5   2  10      116.08      116.62      6.89 o 
   6   2  10        2.16        6.38      2.77 o 
   7   2  10       10.85        8.87      2.38 o 
   8   2  10       13.36       12.48      2.61 o 
  -4   3  10        3.37        7.04      2.35 o 
  -3   3  10       87.45       87.49      3.18 o 
  -2   3  10      241.70      241.29      5.20 o 
  -1   3  10       32.44       28.87      2.57 o 
   0   3  10      310.95      321.96      7.31 o 
   1   3  10      107.09      101.41      3.59 o 
   2   3  10       89.21       91.32      3.24 o 
   3   3  10      238.40      220.67      6.38 o 
   4   3  10       62.19       67.41      4.39 o 
   5   3  10      152.03      146.48      6.22 o 
   6   3  10       17.34       20.86      3.51 o 
   7   3  10       16.71       17.43      3.84 o 
   8   3  10       15.92       16.79      2.65 o 
  -4   4  10       99.03       97.13      3.56 o 
  -3   4  10        9.54        7.54      1.95 o 
  -2   4  10       74.71       68.99      2.94 o 
  -1   4  10      382.62      373.68      7.17 o 
   0   4  10       48.39       45.48      1.81 o 
   1   4  10      949.24      946.97     18.81 o 
   2   4  10       47.26       51.16      3.28 o 
   3   4  10     1329.87     1348.56     30.11 o 
   4   4  10      183.83      186.35      5.60 o 
   5   4  10      309.44      319.43      8.35 o 
   6   4  10      114.33       99.37      5.14 o 
   7   4  10        3.65        4.93      2.26 o 
   8   4  10       19.29       18.87      2.46 o 
  -4   5  10        5.31        2.63      2.08 o 
  -3   5  10      149.61      145.47      5.64 o 
  -2   5  10      156.30      149.49      4.46 o 
  -1   5  10      165.97      153.43      3.84 o 
   0   5  10      378.50      394.41      9.26 o 
   1   5  10      137.49      129.67      4.82 o 
   2   5  10      128.11      125.24      5.81 o 
   3   5  10        2.77        0.28      1.91 o 
   4   5  10      209.52      212.60      8.26 o 
   5   5  10       12.68       17.11      2.06 o 
   6   5  10       80.87       78.09      4.33 o 
   7   5  10        3.50        5.20      2.63 o 
   8   5  10        1.07       -6.25      4.16 o 
  -4   6  10       14.83       15.58      2.43 o 
  -3   6  10       39.47       41.27      4.32 o 
  -2   6  10       65.50       70.03      2.71 o 
  -1   6  10      174.46      191.43      4.54 o 
   0   6  10      144.63      140.71      3.55 o 
   1   6  10      199.34      217.60      6.53 o 
   2   6  10       64.42       69.27      4.53 o 
   3   6  10       45.48       49.15      4.48 o 
   4   6  10      144.39      138.42      4.95 o 
   5   6  10       44.51       42.50      2.70 o 
   6   6  10      128.42      126.53      4.57 o 
   7   6  10        2.13        3.33      2.62 o 
   8   6  10       33.77       30.18      5.28 o 
  -3   7  10       20.43       16.84      2.43 o 
  -2   7  10      127.62      109.68      7.33 o 
  -1   7  10       86.94       86.20      3.79 o 
   0   7  10      270.14      256.00      5.46 o 
   1   7  10       86.12       84.30      3.41 o 
   2   7  10      147.68      146.84      5.29 o 
   3   7  10        0.08        0.05      2.58 o 
   4   7  10       38.41       41.79      3.46 o 
   5   7  10       68.86       64.43      3.33 o 
   6   7  10       76.21       79.42      3.64 o 
   7   7  10       36.99       37.69      2.79 o 
  -3   8  10       37.13       35.99      3.04 o 
  -2   8  10       47.16       50.05      3.53 o 
  -1   8  10       87.66       98.12      3.71 o 
   0   8  10       90.16       90.66      5.14 o 
   1   8  10       80.77       91.42      6.16 o 
   2   8  10       46.06       46.39      3.31 o 
   3   8  10       15.21       14.43      3.19 o 
   4   8  10       20.40       20.63      3.20 o 
   5   8  10       29.09       26.19      2.74 o 
   6   8  10       70.85       61.29      3.40 o 
   7   8  10       18.55       21.39      2.52 o 
  -2   9  10       42.25       41.95      3.11 o 
  -1   9  10      127.06      123.89      5.66 o 
   0   9  10       83.79       82.80      4.30 o 
   1   9  10        5.23        7.40      2.61 o 
   2   9  10       98.43       95.65      6.43 o 
   3   9  10       36.69       35.41      3.17 o 
   4   9  10       35.23       37.80      3.93 o 
   5   9  10      137.99      129.21      5.16 o 
   6   9  10       33.65       32.52      3.06 o 
  -1  10  10       14.12       10.92      5.34 o 
   0  10  10      140.06      140.79      7.62 o 
   1  10  10       31.63       27.60      3.26 o 
   2  10  10       28.22       30.98      3.41 o 
   3  10  10      109.93      109.42      4.89 o 
   4  10  10       14.18       14.80      3.00 o 
   5  10  10      122.30      125.39      5.30 o 
   1  11  10       21.73       12.69      4.29 o 
   2  11  10       33.62       29.03      3.63 o 
   3  11  10       18.74       19.78      3.37 o 
   4  11  10       33.92       33.67      3.18 o 
  -1  -3  11        1.10        3.10      2.82 o 
   0  -3  11       77.50       87.28      4.40 o 
   1  -3  11        2.02        2.81      3.71 o 
   2  -3  11       51.21       56.78      4.79 o 
   3  -3  11       21.70       20.50      4.11 o 
   4  -3  11       66.79       58.92      7.21 o 
  -2  -2  11       23.40       21.74      4.12 o 
  -1  -2  11      127.03      137.13      6.68 o 
   0  -2  11        0.49        2.91      3.34 o 
   1  -2  11      200.41      211.86      6.90 o 
   2  -2  11        2.69        3.58      2.70 o 
   3  -2  11       71.44       75.24      5.10 o 
   4  -2  11       43.90       30.36      5.81 o 
   5  -2  11       67.40       72.18      7.61 o 
  -3  -1  11       40.32       39.68      3.80 o 
  -2  -1  11       32.50       32.19      3.73 o 
  -1  -1  11       61.27       57.69      3.55 o 
   0  -1  11       91.57       91.63      4.24 o 
   1  -1  11        4.36        5.56      3.17 o 
   2  -1  11      238.48      258.47      8.74 o 
   3  -1  11        2.51        4.89      2.56 o 
   4  -1  11      167.96      177.71      7.77 o 
   5  -1  11       32.38       28.89      3.83 o 
   6  -1  11       61.57       63.45      4.82 o 
  -3   0  11       16.10       17.86      5.61 o 
  -2   0  11       45.23       42.62      4.07 o 
  -1   0  11      109.97      107.95      5.91 o 
   0   0  11       54.40       46.63      3.31 o 
   1   0  11      195.96      193.52      7.75 o 
   2   0  11        1.00       -0.09      2.98 o 
   3   0  11      254.88      249.15      6.39 o 
   4   0  11       43.34       44.66      3.88 o 
   5   0  11      109.94      108.35      5.78 o 
   6   0  11       46.97       45.30      8.06 o 
  -3   1  11       39.70       41.61      2.82 o 
  -2   1  11       92.46       84.91      3.82 o 
  -1   1  11       62.52       56.31      4.53 o 
   0   1  11      255.20      246.87      7.22 o 
   1   1  11       42.73       26.78      3.47 o 
   2   1  11      279.55      278.32      9.80 o 
   3   1  11        0.61       -1.21      2.11 o 
   4   1  11      161.54      163.20      6.75 o 
   5   1  11       30.49       29.91      3.68 o 
   6   1  11       85.99       81.94      5.48 o 
   7   1  11       23.93       22.83      3.82 o 
  -4   2  11       60.99       60.66      4.33 o 
  -3   2  11       21.59       31.24      2.75 o 
  -2   2  11       89.68       84.79      3.84 o 
  -1   2  11      191.52      196.50      6.19 o 
   0   2  11      337.86      298.45      9.71 o 
   1   2  11      348.16      376.37     12.23 o 
   2   2  11      128.07      109.78      5.50 o 
   3   2  11      357.09      379.55      9.87 o 
   4   2  11       18.61       22.97      3.57 o 
   5   2  11      103.19      102.88      7.60 o 
   6   2  11      125.92       99.84      9.23 o 
   7   2  11       31.10       35.52      4.87 o 
  -4   3  11        2.20        5.02      2.43 o 
  -3   3  11      149.44      152.99      4.96 o 
  -2   3  11        4.59        7.93      2.19 o 
  -1   3  11      150.76      151.49      7.31 o 
   0   3  11      196.17      214.01      8.42 o 
   1   3  11      167.21      148.65      7.67 o 
   2   3  11      192.59      215.70      7.11 o 
   3   3  11        6.59        6.09      2.11 o 
   4   3  11      155.44      159.64      7.62 o 
   5   3  11        3.66        3.16      2.82 o 
   6   3  11      122.74      130.87      6.15 o 
   7   3  11       26.96       31.06      3.66 o 
  -3   4  11       24.51       24.90      2.83 o 
  -2   4  11      209.71      207.66      5.79 o 
  -1   4  11       48.71       54.08      2.88 o 
   0   4  11      207.96      202.84      6.34 o 
   1   4  11      169.96      186.16      8.08 o 
   2   4  11      109.69      107.83      4.36 o 
   3   4  11      144.84      145.60      5.09 o 
   4   4  11       10.43        7.48      2.80 o 
   5   4  11      167.57      156.42     11.50 o 
   6   4  11       14.78       14.35      3.20 o 
   7   4  11       28.13       26.59      7.46 o 
  -3   5  11       99.69       83.49      5.81 o 
  -2   5  11       10.49       10.23      2.39 o 
  -1   5  11      330.00      319.95      8.71 o 
   0   5  11      189.06      180.84      7.34 o 
   1   5  11      167.59      158.11      5.51 o 
   2   5  11      209.05      214.10      8.14 o 
   3   5  11        2.48        2.76      2.13 o 
   4   5  11       28.27       27.46      2.41 o 
   5   5  11      165.15      148.87      6.41 o 
   6   5  11       33.87       30.71      3.47 o 
   7   5  11       39.37       34.38      4.31 o 
  -3   6  11       12.70       15.07      2.90 o 
  -2   6  11      140.35      142.27      7.54 o 
  -1   6  11        9.12       12.86      2.70 o 
   0   6  11       96.49       97.59      4.39 o 
   1   6  11      223.58      220.47      8.18 o 
   2   6  11      114.92      110.09      4.64 o 
   3   6  11      428.23      442.24     11.23 o 
   4   6  11       10.65        8.60      2.27 o 
   5   6  11      335.55      338.83     13.64 o 
   6   6  11       59.63       56.20      6.10 o 
   7   6  11      141.24      132.71      6.04 o 
  -3   7  11       65.51       67.88      5.20 o 
  -2   7  11        3.78        3.58      2.86 o 
  -1   7  11      143.32      127.23      5.37 o 
   0   7  11       46.89       43.10      3.47 o 
   1   7  11      108.00      101.90      3.92 o 
   2   7  11      254.96      247.99      7.37 o 
   3   7  11       96.19       99.93      5.44 o 
   4   7  11      102.40      101.39      5.39 o 
   5   7  11       29.48       32.76      2.85 o 
   6   7  11       23.17       21.91      3.38 o 
   7   7  11       18.41       18.70      3.36 o 
  -2   8  11       43.43       47.11      5.66 o 
  -1   8  11        7.83        8.48      3.00 o 
   0   8  11       73.85       77.59      4.71 o 
   1   8  11       49.45       51.58      3.22 o 
   2   8  11       65.92       74.38      4.08 o 
   3   8  11       87.28       84.80      5.00 o 
   4   8  11       42.25       50.97      5.36 o 
   5   8  11        9.70        6.13      2.60 o 
   6   8  11        6.62        7.11      3.16 o 
   7   8  11        4.46        7.22      3.12 o 
  -1   9  11       18.51       17.92      3.45 o 
   0   9  11       64.74       54.50      4.05 o 
   1   9  11       92.10       81.43      8.92 o 
   2   9  11       90.80       78.87      4.39 o 
   3   9  11       32.78       32.80      3.35 o 
   4   9  11       42.23       43.90      4.22 o 
   5   9  11        2.28        5.36      2.70 o 
   6   9  11        2.62        3.05      2.77 o 
   0  10  11       26.33       25.97      4.79 o 
   1  10  11      108.06      109.75      6.64 o 
   2  10  11       83.48       86.41      4.67 o 
   3  10  11       20.04       20.20      3.37 o 
   4  10  11       31.53       29.47      3.47 o 
   5  10  11        1.10       -0.58      2.88 o 
   0  -2  12       16.02       14.51      3.11 o 
   1  -2  12       38.36       41.42      4.24 o 
   2  -2  12        0.25       -2.62      3.62 o 
   3  -2  12       72.43       83.16      8.11 o 
  -1  -1  12       15.51       11.68      3.66 o 
   0  -1  12       38.02       41.27      4.66 o 
   1  -1  12        9.00        5.04      3.53 o 
   2  -1  12       73.44       80.49      5.58 o 
   3  -1  12        0.51       -1.94      3.30 o 
   4  -1  12       80.17       85.63      7.96 o 
   5  -1  12        3.32        4.03      5.30 o 
  -2   0  12       84.32       84.59      4.02 o 
  -1   0  12       65.79       72.52     11.11 o 
   0   0  12      103.87      117.14     10.33 o 
   1   0  12      199.20      239.49      9.34 o 
   2   0  12       21.28       23.76      3.71 o 
   3   0  12      185.45      199.79      7.93 o 
   4   0  12        0.04        3.98      5.25 o 
   5   0  12       62.78       43.28      6.58 o 
  -2   1  12        0.09       -1.66      2.43 o 
  -1   1  12       84.93       93.10      4.27 o 
   0   1  12       46.65       51.00      4.38 o 
   1   1  12      121.02      119.71     10.24 o 
   2   1  12       96.72       96.05      6.70 o 
   3   1  12       45.03       47.96      4.15 o 
   4   1  12      169.45      168.09     13.06 o 
   5   1  12        4.55        4.76      3.27 o 
   6   1  12       68.65       73.08      7.49 o 
  -2   2  12      144.89      147.03      5.52 o 
  -1   2  12        8.24       14.87      2.77 o 
   0   2  12       78.60       74.86      5.37 o 
   1   2  12      108.00      106.36      5.79 o 
   2   2  12       98.18       94.20      6.22 o 
   3   2  12      154.05      147.90      6.05 o 
   4   2  12       10.66        7.41      4.03 o 
   5   2  12      155.42      145.53      6.89 o 
   6   2  12        0.73       -4.52      3.25 o 
  -3   3  12       42.82       36.44      3.25 o 
  -2   3  12        0.89       -0.56      2.53 o 
  -1   3  12      152.27      144.21      5.65 o 
   0   3  12       21.23       23.22      4.44 o 
   1   3  12       98.80       91.82      5.15 o 
   2   3  12      213.87      196.54      7.93 o 
   3   3  12       59.12       50.55      4.81 o 
   4   3  12      179.43      173.11     20.01 o 
   5   3  12        2.00       -0.26      2.88 o 
   6   3  12       92.98       96.73     13.03 o 
   7   3  12        0.22       -1.69      3.18 o 
  -2   4  12       93.26       95.17      4.45 o 
  -1   4  12       37.62       44.69      3.41 o 
   0   4  12      218.39      208.04     12.03 o 
   1   4  12       99.21      112.21      5.95 o 
   2   4  12      314.40      304.55      9.24 o 
   3   4  12      171.51      184.19      6.08 o 
   4   4  12      147.68      125.58      6.07 o 
   5   4  12      116.83      115.40      7.17 o 
   6   4  12        0.03        3.66      4.03 o 
   7   4  12       60.20       60.34      6.21 o 
  -2   5  12        1.17        0.71      2.67 o 
  -1   5  12      153.56      167.76      6.91 o 
   0   5  12        4.25        3.52      3.10 o 
   1   5  12      210.38      213.66     33.60 o 
   2   5  12      135.72      143.30      5.49 o 
   3   5  12      197.57      182.35      7.61 o 
   4   5  12       67.66       67.58      4.70 o 
   5   5  12       37.93       38.27      3.73 o 
   6   5  12       11.82       16.90      4.28 o 
   7   5  12        1.06        0.06      3.27 o 
  -2   6  12      104.59      121.48      5.45 o 
  -1   6  12        0.06       -3.58      2.60 o 
   0   6  12      238.03      243.87      7.68 o 
   1   6  12       18.33       21.86      4.35 o 
   2   6  12       99.15      105.23      4.64 o 
   3   6  12      113.39      109.08     11.67 o 
   4   6  12       93.21       96.36      5.64 o 
   5   6  12       57.29       58.41      5.05 o 
   6   6  12        5.36        2.93      3.08 o 
   7   6  12       17.01       17.15      4.31 o 
  -2   7  12        4.11        0.95      3.07 o 
  -1   7  12      130.80      130.14      5.70 o 
   0   7  12        0.65       -2.97      3.23 o 
   1   7  12      332.52      322.70      9.45 o 
   2   7  12       18.60       27.44      7.82 o 
   3   7  12      114.00      110.48      5.78 o 
   4   7  12       93.01       83.85      5.05 o 
   5   7  12        2.51        2.59      3.20 o 
   6   7  12       17.26       17.78      4.60 o 
  -1   8  12       20.76       21.13      3.52 o 
   0   8  12      140.19      146.38      9.98 o 
   1   8  12        1.51        1.10      2.80 o 
   2   8  12      124.38      125.49      5.40 o 
   3   8  12       22.89       18.39      3.70 o 
   4   8  12       50.13       55.18      4.53 o 
   5   8  12       82.62       97.08      5.57 o 
   6   8  12       10.00       12.18      4.03 o 
   0   9  12       19.07       18.77      4.68 o 
   1   9  12       63.52       51.39      5.20 o 
   2   9  12       10.56       13.00      4.03 o 
   3   9  12       83.29       79.76      4.94 o 
   4   9  12       52.85       47.58     14.31 o 
   5   9  12       36.22       31.85      3.41 o 
   2  10  12       15.53       13.87      4.36 o 
   3  10  12       26.23       29.29      4.12 o 
   0   0  13       70.88       85.52      5.70 o 
   1   0  13        5.51        6.27      4.31 o 
   2   0  13       51.03       46.19      5.02 o 
   3   0  13       34.52       30.63      6.10 o 
   4   0  13        3.71       -2.65      5.54 o 
   0   1  13        1.60        3.78      8.25 o 
   1   1  13       32.22       27.49      4.16 o 
   2   1  13       42.82       48.44      4.58 o 
   3   1  13       12.66       12.07      5.73 o 
   4   1  13       54.02       47.84      6.60 o 
   5   1  13        1.22        1.35      5.54 o 
  -1   2  13        1.69        2.44      5.20 o 
   0   2  13      207.48      209.98      8.58 o 
   1   2  13       22.11       28.31      5.58 o 
   2   2  13      139.65      147.93      9.96 o 
   3   2  13      133.13      124.85      9.52 o 
   4   2  13       44.85       36.99      6.18 o 
   5   2  13      116.31      125.71     10.94 o 
  -1   3  13       60.35       65.83      4.16 o 
   0   3  13        0.34       -0.33      5.06 o 
   1   3  13      145.29      143.51      7.09 o 
   2   3  13       10.29        5.79      4.68 o 
   3   3  13      125.42      117.74      9.07 o 
   4   3  13       38.36       39.63      4.53 o 
   5   3  13       47.59       53.39      6.42 o 
   6   3  13       45.48       41.04      4.95 o 
  -1   4  13        0.55        0.89      2.80 o 
   0   4  13      172.57      179.28     14.23 o 
   1   4  13        9.26       17.02      3.99 o 
   2   4  13      127.46      136.78      6.76 o 
   3   4  13       58.09       44.82      6.28 o 
   4   4  13       93.45       87.01      5.93 o 
   5   4  13       47.27       38.79      5.54 o 
   6   4  13       14.91       15.52      5.93 o 
  -1   5  13       64.88       59.48      4.12 o 
   0   5  13        5.61        3.68      3.62 o 
   1   5  13      138.31      143.80      7.93 o 
   2   5  13        0.44       -4.34      3.32 o 
   3   5  13       69.16       70.35      7.68 o 
   4   5  13      112.94       94.92      5.86 o 
   5   5  13       54.21       54.84      4.55 o 
   6   5  13       60.35       55.00      4.78 o 
  -1   6  13        1.47       -2.13      2.99 o 
   0   6  13      118.86      121.10      8.25 o 
   1   6  13        7.13       13.78      3.81 o 
   2   6  13      203.23      205.67     12.70 o 
   3   6  13       12.07       15.28      3.60 o 
   4   6  13       84.91       82.71     15.29 o 
   5   6  13       59.57       55.77      4.63 o 
   6   6  13       73.83       71.41      5.10 o 
   0   7  13        4.22       -2.32      3.07 o 
   1   7  13      143.69      148.61      6.33 o 
   2   7  13        3.04        2.17      5.49 o 
   3   7  13      187.03      200.67     15.42 o 
   4   7  13        8.37        9.22      3.63 o 
   5   7  13       73.13       80.20      9.93 o 
   1   8  13       10.25       13.42      4.32 o 
   2   8  13      114.88       97.80      8.91 o 
   3   8  13        8.08        3.60      4.56 o 
   4   8  13       75.93       78.87      5.54 o 
   5   8  13       17.21       19.50      3.94 o 
   2   2  14      122.34      116.76      6.51 o 
   3   2  14        0.23       -2.02      5.20 o 
   1   3  14       95.09       97.44      7.78 o 
   2   3  14        0.13        2.19      3.71 o 
   3   3  14       45.16       39.17      6.63 o 
   4   3  14       19.04       27.37      6.63 o 
   1   4  14       17.26       17.02      4.24 o 
   2   4  14      159.69      155.13     11.14 o 
   3   4  14        0.77        2.92      5.25 o 
   4   4  14       92.42       81.01      8.11 o 
   1   5  14       46.76       36.07      4.77 o 
   2   5  14        1.56       -4.00      5.20 o 
   3   5  14       97.03       97.80      8.64 o 
   4   5  14        0.68       -3.90      5.54 o 
   1   6  14        2.43       -4.12      3.87 o 
   2   6  14      135.50      122.33     10.08 o 
   3   6  14        3.50        6.76      5.41 o 
   4   6  14      121.02      106.39      9.25 o 
   3   7  14       67.30       80.80      8.19 o 
                                                 
